# Supplementary material for: Temporal Dynamics of DNA Methylation Patterns in Response to Rearing Juvenile Steelhead (Oncorhynchus mykiss) in a Hatchery versus Simulated Stream Environment
Source: Genes (Basel). 2019 May 9;10(5):356. doi: 10.3390/genes10050356 (PMC6563097; doi:10.3390/genes10050356)
Supplement: Supplementary file 1 [file genes-10-00356-s001.zip]

Archive with 13 entries (10 files):
- supplementary_revised/
- supplementary_revised/.DS_Store
- __MACOSX/
- __MACOSX/supplementary_revised/
- __MACOSX/supplementary_revised/._.DS_Store
- supplementary_revised/Supplementary_File1.pdf
- __MACOSX/supplementary_revised/._Supplementary_File1.pdf
- supplementary_revised/Supplementary_File2.xlsx
- __MACOSX/supplementary_revised/._Supplementary_File2.xlsx
- supplementary_revised/Supplementary_File3.xlsx
- __MACOSX/supplementary_revised/._Supplementary_File3.xlsx
- supplementary_revised/Supplementary_File4.xlsx
- __MACOSX/supplementary_revised/._Supplementary_File4.xlsx
