# Supplementary material for: Temporal Dynamics of DNA Methylation Patterns in Response to Rearing Juvenile Steelhead (Oncorhynchus mykiss) in a Hatchery versus Simulated Stream Environment
Source: Genes (Basel). 2019 May 9;10(5):356. doi: 10.3390/genes10050356 (PMC6563097; doi:10.3390/genes10050356)
Supplement: Supplementary file 1 [file genes-10-00356-s001.zip › supplementary_revised/Supplementary_File2.xlsx]

## Sheet: Sheet1
SampleType	Sample	total_reads	aligned_reads	ambig_reads	discarded_reads	no_alignments	percent_aligned	percent_ambiuous	percent_alignedTotal	percent_chg_meth	percent_chh_meth	percent_cpg_meth
Immediate Liver	EpiMet-07	30035910	15741309	9552710	114	4741891	52.4083	31.8043	84.2126	0.3	0.2	77.2
Immediate Liver	EpiMet-09	56971217	30719091	17709345	134	8542781	53.9204	31.0847	85.0051	0.3	0.2	73.3
Immediate Liver	EpiMet-10	24947351	13390144	7610210	33	3946997	53.6736	30.5051	84.1787	0.3	0.2	73.8
Immediate Liver	EpiMet-11	27088087	14674509	8401578	113	4012000	54.1733	31.0158	85.1891	0.3	0.2	73.3
Immediate Liver	EpiMet-13	25138631	13543786	7596942	68	3997903	53.8764	30.2202	84.0966	0.3	0.2	73.1
Immediate Liver	EpiMet-14	25951503	13827188	7980775	91	4143540	53.2809	30.7527	84.0335	0.3	0.2	73.5
Immediate Liver	EpiMet-15	34781413	19855224	9973923	68	4952266	57.0857	28.676	85.7617	0.3	0.2	72
Immediate Liver	EpiMet-16	29487267	16289882	8995188	109	4202197	55.2438	30.5053	85.7491	0.3	0.2	72.6
Immediate Liver	EpiMet-18	31112975	17085516	8930205	39	5097254	54.9144	28.7025	83.617	0.3	0.2	72.8
Immediate Liver	EpiMet-19	22835324	12625726	6791190	82	3418408	55.2903	29.7398	85.0302	0.3	0.2	72
Immediate Liver	EpiMet-22	51056601	27336852	16002245	121	7717504	53.5422	31.3422	84.8844	0.3	0.2	75.4
Immediate Liver	EpiMet-23	48236441	26247041	14891124	109	7098276	54.4133	30.8711	85.2844	0.3	0.2	73.2
Immediate Liver	EpiMet-25	91921199	49801129	28486215	241	13633855	54.1781	30.9898	85.1679	0.3	0.2	74.6
Immediate Liver	EpiMet-26	54925096	29931184	16812214	242	8181698	54.4946	30.6093	85.1039	0.3	0.2	74
Immediate Liver	EpiMet-28	43543940	23288466	13680152	89	6575322	53.4827	31.4169	84.8996	0.3	0.2	74.3
Immediate Liver	EpiMet-29	47765642	25619188	14840981	212	7305473	53.6352	31.0704	84.7056	0.3	0.2	73.7
Immediate Liver	EpiMet-30	42728693	23193718	13001216	90	6533759	54.2814	30.4274	84.7087	0.3	0.2	74.4
Immediate Liver	EpiMet-31	54497451	29118375	17232517	211	8146559	53.4307	31.6208	85.0515	0.3	0.2	75.7
Immediate Liver	EpiMet-33	40427643	21917655	12281075	111	6228913	54.2145	30.3779	84.5924	0.3	0.2	74
Immediate Liver	EpiMet-40	43674887	23805062	12802439	140	7067386	54.5051	29.313	83.8182	0.3	0.2	75.1
Persistent Liver	EpiMet-124	21192072	10547199	6638999	69	4005874	49.7696	31.3277	81.0973	0.3	0.2	77.2
Persistent Liver	EpiMet-126	5865848	2469781	1403390	30	1992677	42.1044	23.9248	66.0292	0.3	0.2	74.2
Persistent Liver	EpiMet-127	34926229	17921695	10546412	52	6458122	51.313	30.1963	81.5092	0.3	0.2	76.6
Persistent Liver	EpiMet-128	29690472	14466864	8990781	56	6232827	48.7256	30.2817	79.0073	0.3	0.2	78.7
Persistent Liver	EpiMet-129	25030936	12537062	7357790	126	5136084	50.0863	29.3948	79.4811	0.3	0.2	75.5
Persistent Liver	EpiMet-130	26665981	13581181	8499669	78	4585131	50.9307	31.8746	82.8053	0.3	0.2	78.4
Persistent Liver	EpiMet-132	37155754	18212910	11481554	60	7461290	49.0177	30.9011	79.9189	0.3	0.2	79.1
Persistent Liver	EpiMet-133	21313295	10652114	6801353	86	3859828	49.9787	31.9113	81.89	0.3	0.2	78.6
Persistent Liver	EpiMet-134	11440136	5801755	3551430	45	2086951	50.714	31.0436	81.7576	0.3	0.2	77.2
Persistent Liver	EpiMet-135	11961204	5867235	3479077	16	2614892	49.0522	29.0863	78.1386	0.3	0.2	75.6
Persistent Liver	EpiMet-136	24837245	12973073	7521065	41	4343107	52.2323	30.2814	82.5137	0.3	0.2	76.2
Persistent Liver	EpiMet-137	24334376	12336539	7418985	37	4578852	50.6959	30.4877	81.1836	0.3	0.2	78.2
Persistent Liver	EpiMet-138	33690169	17041486	10211800	213	6436883	50.583	30.3109	80.8939	0.3	0.2	77
Persistent Liver	EpiMet-139	21342774	10590197	6619221	18	4133356	49.6196	31.0139	80.6335	0.3	0.2	76.4
Persistent Liver	EpiMet-140	41455053	21908754	12133141	102	7413158	52.8494	29.2682	82.1176	0.3	0.2	75.6
Persistent Liver	EpiMet-141	30846654	15089640	9573163	52	6183851	48.9182	31.0347	79.9529	0.3	0.2	78.6
Persistent Liver	EpiMet-142	27493710	14038373	8443807	79	5011530	51.0603	30.7118	81.7721	0.3	0.2	76.5
Persistent Liver	EpiMet-143	35877570	18222869	11444815	221	6209886	50.7918	31.8996	82.6915	0.3	0.2	79
Persistent Liver	EpiMet-145	29487605	15013578	9349031	79	5124996	50.9149	31.705	82.6198	0.3	0.2	77
Persistent Liver	EpiMet-147	39060052	19696776	12612919	111	6750357	50.4269	32.2911	82.718	0.3	0.2	77.2
Intergenerational Sperm	EpiMet-61	55892508	30913548	16182214	235	8796746	55.3089	28.9524	84.2613	0.3	0.2	76.4
Intergenerational Sperm	EpiMet-62	38733051	19372927	10641857	115	8718267	50.0165	27.4749	77.4914	0.4	0.2	77.8
Intergenerational Sperm	EpiMet-63	47023810	25152190	13770279	170	8101341	53.4882	29.2836	82.7718	0.3	0.2	79.2
Intergenerational Sperm	EpiMet-64	56911115	30651973	16721593	210	9537549	53.8594	29.3819	83.2413	0.3	0.2	79.9
Intergenerational Sperm	EpiMet-65	43535260	24421324	12135158	226	6978778	56.0955	27.8743	83.9698	0.3	0.2	77.3
Intergenerational Sperm	EpiMet-66	45600575	23812592	13739496	136	8048487	52.2199	30.1301	82.35	0.3	0.2	76.4
Intergenerational Sperm	EpiMet-67	42553745	23107180	11842003	102	7604562	54.3012	27.8283	82.1295	0.4	0.2	76.8
Intergenerational Sperm	EpiMet-68	45059482	24219094	12995155	145	7845233	53.7492	28.84	82.5892	0.3	0.2	78.7
Intergenerational Sperm	EpiMet-69	34994995	17969524	10301229	123	6724242	51.3488	29.4363	80.7851	0.4	0.2	78.4
Intergenerational Sperm	EpiMet-70	38810966	19588997	11242790	92	7979179	50.4728	28.9681	79.4409	0.4	0.2	79
Intergenerational Sperm	EpiMet-71	38962562	20392297	11562907	104	7007358	52.3382	29.677	82.0152	0.3	0.2	79.3
Intergenerational Sperm	EpiMet-72	43446317	23028976	12118444	236	8298897	53.0056	27.8929	80.8985	0.4	0.2	77.6
Intergenerational Sperm	EpiMet-73	59360314	32862795	16714692	90	9782827	55.3616	28.158	83.5196	0.3	0.2	78.5
Intergenerational Sperm	EpiMet-74	41751365	23709218	11544671	187	6497476	56.7867	27.651	84.4377	0.4	0.2	76
Intergenerational Sperm	EpiMet-75	54036909	28191020	16644500	209	9201389	52.1699	30.8021	82.972	0.3	0.2	80.7
Intergenerational Sperm	EpiMet-76	43147399	21953678	13334516	154	7859205	50.8807	30.9046	81.7852	0.3	0.2	79.9
Intergenerational Sperm	EpiMet-77	39915692	21760268	11192217	139	6963207	54.5156	28.0396	82.5552	0.4	0.2	77.1
Intergenerational Sperm	EpiMet-78	47302566	24953586	14385889	204	7963091	52.7531	30.4125	83.1656	0.3	0.2	78.1
Intergenerational Sperm	EpiMet-79	39833811	20660937	12048167	151	7124707	51.8678	30.2461	82.1139	0.3	0.2	77.7
Intergenerational Sperm	EpiMet-80	38416788	20212789	11281718	119	6922281	52.6145	29.3666	81.9811	0.3	0.2	77.9
Intergenerational Sperm	EpiMet-81	54843954	28941232	16446255	193	9456467	52.7701	29.9874	82.7575	0.3	0.2	80.9
Intergenerational Sperm	EpiMet-82	29703846	16451841	8367418	128	4884587	55.3862	28.1695	83.5557	0.3	0.2	76.8
Intergenerational Sperm	EpiMet-83	57412047	30979419	17290655	235	9141973	53.9598	30.1168	84.0766	0.3	0.2	78.5
Intergenerational Sperm	EpiMet-84	61248240	32513912	18544407	195	10189921	53.0855	30.2775	83.3629	0.3	0.2	78.4
Intergenerational Sperm	EpiMet-85	36144569	18959122	10958975	95	6226472	52.4536	30.3198	82.7734	0.3	0.2	79.3
Intergenerational Sperm	EpiMet-86	47511172	24629160	13185832	226	9696180	51.8387	27.7531	79.5918	0.4	0.2	78.5
Intergenerational Sperm	EpiMet-87	45183082	23909617	13020641	170	8252824	52.9172	28.8175	81.7347	0.4	0.2	77.7
Intergenerational Sperm	EpiMet-88	40316815	20295548	11269170	157	8752097	50.3402	27.9515	78.2917	0.4	0.2	77.7
Intergenerational Sperm	EpiMet-89	31414200	17256707	8905908	84	5251585	54.9328	28.3499	83.2828	0.3	0.2	77.4
Intergenerational Sperm	EpiMet-90	39675216	20904328	12204964	115	6565924	52.6886	30.7622	83.4508	0.3	0.2	79.4
Intergenerational Sperm	EpiMet-91	49582113	27570599	13733104	139	8278410	55.6059	27.6977	83.3036	0.3	0.2	76.9
Intergenerational Sperm	EpiMet-92	34134266	18297852	10220874	140	5615540	53.6055	29.9431	83.5487	0.3	0.2	77.8
Intergenerational Sperm	EpiMet-93	34600146	18338665	10627899	104	5633582	53.0017	30.7163	83.718	0.3	0.2	79.9
Intergenerational Sperm	EpiMet-94	45304119	24411023	12996475	181	7896621	53.8826	28.6872	82.5698	0.3	0.2	78.2
Intergenerational Sperm	EpiMet-95	57123812	31445407	16834666	238	8843739	55.0478	29.4705	84.5183	0.5	0.3	77.7
Intergenerational Sperm	EpiMet-96	43335696	22859068	13341823	131	7134805	52.7488	30.7871	83.536	0.3	0.2	82.6
Intergenerational Sperm	EpiMet-97	26504479	14819066	7440278	103	4245135	55.9116	28.0718	83.9833	0.3	0.2	75.8
Intergenerational Sperm	EpiMet-98	40663419	21816130	12171625	75	6675664	53.6505	29.9326	83.5831	0.4	0.2	78.4
Intergenerational Sperm	EpiMet-99	44189930	24005214	12653749	114	7530967	54.3228	28.6349	82.9577	0.4	0.2	78.2
Intergenerational Sperm	EpiMet-100	40149252	21036942	11785242	117	7327068	52.3968	29.3536	81.7504	0.3	0.2	78.2
Intergenerational Sperm	EpiMet-101	36411896	20103514	10537488	142	5770894	55.2114	28.9397	84.1511	0.3	0.2	77.2
Intergenerational Sperm	EpiMet-102	37085054	19858844	11271460	125	5954750	53.5495	30.3935	83.943	0.3	0.2	79.6
Intergenerational Sperm	EpiMet-104	78640586	43274688	22337025	247	13028873	55.0284	28.4039	83.4324	0.3	0.2	77
Intergenerational Sperm	EpiMet-106	48179519	26539032	13847277	99	7793210	55.0836	28.741	83.8246	0.3	0.2	78.4
Intergenerational Sperm	EpiMet-107	49381692	27228960	14355081	190	7797651	55.1398	29.0696	84.2094	0.3	0.2	75.7
Intergenerational Sperm	EpiMet-108	49215143	27269698	14150917	180	7794528	55.4092	28.7532	84.1623	0.4	0.2	78.5
Intergenerational Sperm	EpiMet-109	53501440	29882839	14915055	63	8703546	55.8543	27.8779	83.7321	0.3	0.2	77.1
Intergenerational Sperm	EpiMet-110	37900574	19963728	10454463	93	7482383	52.6739	27.5839	80.2579	0.4	0.2	79.3
Intergenerational Sperm	EpiMet-111	48076110	25201829	14360171	171	8514110	52.4207	29.8697	82.2904	0.3	0.2	80.2
Intergenerational Sperm	EpiMet-112	36934692	20020439	10439129	117	6475124	54.205	28.2637	82.4687	0.3	0.2	78
Intergenerational Sperm	EpiMet-113	58781595	32724144	17007225	139	9050226	55.6707	28.9329	84.6036	0.3	0.2	77.3
Intergenerational Sperm	EpiMet-114	41482624	23211071	11634894	134	6636659	55.9537	28.0476	84.0014	0.3	0.2	75
Intergenerational Sperm	EpiMet-115	37860189	20697607	10999173	103	6163409	54.6685	29.0521	83.7206	0.3	0.2	77
Intergenerational Sperm	EpiMet-116	43865606	23750289	12674988	153	7440329	54.1433	28.895	83.0384	0.3	0.2	78.8
Intergenerational Sperm	EpiMet-117	47573613	25896333	13809512	212	7867768	54.4342	29.0277	83.4619	0.4	0.2	80.1
Intergenerational Sperm	EpiMet-118	39279040	21061845	11307216	106	6909979	53.6211	28.7869	82.408	0.3	0.2	77.9
Intergenerational Sperm	EpiMet-119	44611359	24665443	12897156	161	7048760	55.2896	28.91	84.1996	0.3	0.2	78
Intergenerational Sperm	EpiMet-121	37829201	20873515	10630641	104	6325045	55.1783	28.1017	83.28	0.3	0.2	76.8
Intergenerational Sperm	EpiMet-122	39300298	21580906	11397444	245	6321948	54.9128	29.0009	83.9137	0.3	0.2	79.6
Intergenerational Sperm	EpiMet-123	42002378	23025314	11855076	110	7121988	54.8191	28.2248	83.0438	0.3	0.2	77.5

## Sheet: Sheet2
EpiMet-07	allreads	trimmed	bismark	bt2	SE	report
EpiMet-09	allreads	trimmed	bismark	bt2	SE	report
EpiMet-10	allreads	trimmed	bismark	bt2	SE	report
EpiMet-11	allreads	trimmed	bismark	bt2	SE	report
EpiMet-13	allreads	trimmed	bismark	bt2	SE	report
EpiMet-14	allreads	trimmed	bismark	bt2	SE	report
EpiMet-15	allreads	trimmed	bismark	bt2	SE	report
EpiMet-16	allreads	trimmed	bismark	bt2	SE	report
EpiMet-18	allreads	trimmed	bismark	bt2	SE	report
EpiMet-19	allreads	trimmed	bismark	bt2	SE	report
EpiMet-22	allreads	trimmed	bismark	bt2	SE	report
EpiMet-23	allreads	trimmed	bismark	bt2	SE	report
EpiMet-25	allreads	trimmed	bismark	bt2	SE	report
EpiMet-26	allreads	trimmed	bismark	bt2	SE	report
EpiMet-28	allreads	trimmed	bismark	bt2	SE	report
EpiMet-29	allreads	trimmed	bismark	bt2	SE	report
EpiMet-30	allreads	trimmed	bismark	bt2	SE	report
EpiMet-31	allreads	trimmed	bismark	bt2	SE	report
EpiMet-33	allreads	trimmed	bismark	bt2	SE	report
EpiMet-40	allreads	trimmed	bismark	bt2	SE	report
