# Supplementary material for: Temporal Dynamics of DNA Methylation Patterns in Response to Rearing Juvenile Steelhead (Oncorhynchus mykiss) in a Hatchery versus Simulated Stream Environment
Source: Genes (Basel). 2019 May 9;10(5):356. doi: 10.3390/genes10050356 (PMC6563097; doi:10.3390/genes10050356)
Supplement: Supplementary file 1 [file genes-10-00356-s001.zip › supplementary_revised/Supplementary_File3.xlsx]

## Sheet: Immediate_Liver
SampleID	Rearing.Env.	Forklength (mm)	Weight (g)	familyID
EpiMet-07	Stream	85	6.4	q
EpiMet-09	Stream	78	5.1	p
EpiMet-10	Stream	79	6.1	e
EpiMet-11	Stream	83	6.4	o
EpiMet-13	Stream	88	7.5	r
EpiMet-14	Stream	98	10.1	q
EpiMet-15	Stream	83	6.4	n'
EpiMet-16	Stream	83	5.8	m
EpiMet-18	Stream	88	8	k
EpiMet-19	Stream	101	12	p
EpiMet-22	Hatchery	83	6.5	e
EpiMet-23	Hatchery	85	7	c
EpiMet-25	Hatchery	98	11.4	c
EpiMet-26	Hatchery	83	6.6	g
EpiMet-28	Hatchery	99	11.4	m
EpiMet-29	Hatchery	86	7.7	r
EpiMet-30	Hatchery	88	7.8	n'
EpiMet-31	Hatchery	69	3.6	a'
EpiMet-33	Hatchery	94	9.6	q
EpiMet-40	Hatchery	80	5.8	k

## Sheet: Persistent_Liver
SampleID	Rearing.Env.	Forklength (mm)	Weight (g)	familyID
EpiMet-124	Hatchery	280	252.2	r
EpiMet-126	Hatchery	277	226	n
EpiMet-127	Hatchery	324	374	m
EpiMet-128	Hatchery	290	255.2	n
EpiMet-129	Hatchery	237	143.2	r
EpiMet-130	Hatchery	350	451.4	p
EpiMet-132	Hatchery	211	101.1	c
EpiMet-133	Hatchery	251	177.4	m
EpiMet-134	Hatchery	273	211.5	s
EpiMet-135	Hatchery	239	143.9	d
EpiMet-136	Stream	255	194.9	k
EpiMet-137	Stream	338	420.8	k
EpiMet-138	Stream	354	447.9	n
EpiMet-139	Stream	314	340.7	q
EpiMet-140	Stream	350	464.2	n
EpiMet-141	Stream	362	578.4	c
EpiMet-142	Stream	250	179.1	q
EpiMet-143	Stream	368	492.8	p
EpiMet-145	Stream	280	241.1	d
EpiMet-147	Stream	225	123.4	g

## Sheet: Intergenerational_Sperm
SampleID	Rearing.Env.	Forklength (mm)	Weight (g)	familyID
EpiMet-61	Hatchery	276	251.8	d
EpiMet-62	Hatchery	211	115.7	f
EpiMet-63	Hatchery	269	255	i
EpiMet-64	Hatchery	282	305.2	n
EpiMet-65	Hatchery	262	214.4	p
EpiMet-66	Hatchery	310	362.5	h
EpiMet-67	Hatchery	309	377.2	m
EpiMet-68	Hatchery	190	81.3	f
EpiMet-69	Hatchery	261	231.9	o
EpiMet-70	Hatchery	274	236	s
EpiMet-71	Hatchery	257	221.4	i
EpiMet-72	Hatchery	259	198.5	r
EpiMet-73	Hatchery	275	243	k
EpiMet-74	Hatchery	263	231	i
EpiMet-75	Hatchery	256	218.9	i
EpiMet-76	Hatchery	249	180.9	h
EpiMet-77	Hatchery	260	238.8	b
EpiMet-78	Hatchery	315	398.8	h
EpiMet-79	Hatchery	300	346.2	r
EpiMet-80	Hatchery	332	271	m
EpiMet-81	Hatchery	303	346.7	l
EpiMet-82	Hatchery	313	367.5	n
EpiMet-83	Hatchery	255	190.3	d
EpiMet-84	Hatchery	263	198.1	d
EpiMet-85	Hatchery	245	185.1	f
EpiMet-86	Hatchery	273	245.3	i
EpiMet-87	Hatchery	270	262	m
EpiMet-88	Hatchery	292	321.2	m
EpiMet-89	Hatchery	318	429.6	c
EpiMet-90	Hatchery	213	104.5	f
EpiMet-91	Stream	296	308.6	k
EpiMet-92	Stream	255	213.8	a
EpiMet-93	Stream	232	150	d
EpiMet-94	Stream	274	243.2	a'
EpiMet-95	Stream	293	306.1	l
EpiMet-96	Stream	250	210	q
EpiMet-97	Stream	318	381.2	n
EpiMet-98	Stream	308	361	g
EpiMet-99	Stream	259	267.1	c
EpiMet-100	Stream	280	279.2	c
EpiMet-101	Stream	288	310.1	c
EpiMet-102	Stream	271	253.2	c
EpiMet-104	Stream	310	342.4	n
EpiMet-106	Stream	343	584	c
EpiMet-107	Stream	305	373.6	c
EpiMet-108	Stream	335	453.2	n
EpiMet-109	Stream	297	341.8	k
EpiMet-110	Stream	267	243	l
EpiMet-111	Stream	306	348	d
EpiMet-112	Stream	338	476.2	l
EpiMet-113	Stream	318	405	f
EpiMet-114	Stream	355	564	o'
EpiMet-115	Stream	246	231.1	i
EpiMet-116	Stream	303	330.7	o'
EpiMet-117	Stream	237	149.1	d
EpiMet-118	Stream	270	245	q
EpiMet-119	Stream	243	245.7	a
EpiMet-121	Stream	270	252.7	d
EpiMet-122	Stream	267	190	p
EpiMet-123	Stream	273	268	n'

## Sheet: Parent_metadata
familyID	Female(origin)	Male (origin)	Spawn Date
a	natural	natural	2014-04-15
a'	hatchery	natural	2017-05-06
b	natural	natural	2014-04-15
c	natural	natural	2014-04-15
d	hatchery	natural	2014-04-15
e	natural	natural	2014-04-15
f	natural	natural	2014-04-15
g	natural	natural	2014-04-15
h	natural	hatchery	2014-04-15
i	natural	natural	2014-04-15
j	natural	natural	2014-04-15
k	natural	hatchery	2014-04-15
l	natural	natural	2014-04-15
m	natural	natural	2014-04-15
n	natural	natural	2014-04-15
n'	natural	natural	2014-04-22
o	natural	natural	2014-04-15
o'	natural	natural	2014-04-15
p	natural	natural	2014-04-22
q	natural	natural	2014-04-22
r	natural	natural	2014-04-22
s	natural	natural	2014-04-22
