# Supplementary material for: Temporal Dynamics of DNA Methylation Patterns in Response to Rearing Juvenile Steelhead (Oncorhynchus mykiss) in a Hatchery versus Simulated Stream Environment
Source: Genes (Basel). 2019 May 9;10(5):356. doi: 10.3390/genes10050356 (PMC6563097; doi:10.3390/genes10050356)
Supplement: Supplementary file 1 [file genes-10-00356-s001.zip › supplementary_revised/Supplementary_File4.xlsx]

## Sheet: ImmediateDMC
chr.start.stop	n	pvalue	FDR	percent.diff	Gene	dist.to.gene.bp	UniprotID	Uniprot.Desc	E.Value
NC_035082.1.16394890.16394890	12	0	0	65.54	gene10153	-50172	.	.	.
NC_035093.1.75629964.75629964	13	0	0	64.47	gene32714	2182	.	.	2.7
NC_035103.1.43167709.43167709	12	0	0	-59.12	gene44465	0	Q15771.2	Ras-related protein Rab-30	6e-53
NC_035093.1.75629961.75629961	13	0	0.1	58.75	gene32714	2179	.	.	2.7
NC_035088.1.57647986.57647986	14	0	0.1	58.63	gene21879	0	Q6DCQ3.1	Tetraspanin-9	2e-44
NC_035079.1.29669972.29669972	14	0	0	-57.63	gene4939	0	Q6NYE4.1	Alkylglycerol monooxygenase	0
NC_035077.1.47354655.47354655	14	0	0.1	53.13	gene948	0	Q9R194.1	Cryptochrome-2	2e-30
NC_035096.1.16715353.16715353	14	0	0.1	52.33	gene36348	0	Q09472.2	Histone acetyltransferase p300	0
NC_035089.1.17092862.17092862	15	0	0.1	-51.95	gene23792	0	Q8VDW0.1	ATP-dependent RNA helicase DDX39A	1e-138
NC_035101.1.39588674.39588674	12	0	0	51.91	gene41731	0	Q7Z553.2	MAM domain-containing glycosylphosphatidylinositol anchor protein 2	0
NC_035105.1.29594313.29594313	17	0	0.1	51.62	gene46182	-1083	.	.	1.2
NC_035083.1.71387092.71387092	13	0	0.1	51.24	gene13535	-14499	.	.	.
NC_035093.1.76046627.76046627	13	0	0.1	-50.24	gene32715	0	E6ZGB4.1	Lysine-specific demethylase phf2	0
NC_035077.1.62798701.62798701	15	0	0.1	48.33	gene1213	0	Q9YH18.2	Protein quaking	0
NC_035088.1.35148262.35148262	17	0	0.1	-47.68	gene21521	0	Q80W49.2	Beta/gamma crystallin domain-containing protein 3	5e-156
NC_035090.1.30896884.30896884	18	0	0	-46.19	gene26190	0	P17507.1	Elongation factor 1-alpha, oocyte form	0
NC_035084.1.66049286.66049286	15	0	0	46.01	gene15065	0	Q6PBW5.1	Retinoid isomerohydrolase	0
NC_035084.1.17842459.17842459	16	0	0.1	-44.7	gene14068	0	O02773.1	Mannosyl-oligosaccharide 1,2-alpha-mannosidase IA	0
NC_035081.1.57723381.57723381	17	0	0.1	-44.53	gene9097	0	A0JND4.1	Protein strawberry notch homolog 2	0
NC_035090.1.27843098.27843098	13	0	0.1	-43.96	gene26064	0	Q13822.3	Ectonucleotide pyrophosphatase/phosphodiesterase family member 2	0
NC_035091.1.28172028.28172028	17	0	0	43.91	gene27844	-30790	.	.	.
NC_035085.1.41865013.41865013	17	0	0	-43.8	gene16669	0	Q14573.2	Inositol 1,4,5-trisphosphate receptor type 3	0
NC_035077.1.43284193.43284193	12	0	0	43.73	gene878	22457	.	.	.
NC_035087.1.63244105.63244105	13	0	0.1	43.1	gene20340	-1005	Q8N271.1	Prominin-2	4e-67
NC_035090.1.73978545.73978545	18	0	0	43.06	gene27165	-1283	Q5RBR0.1	E3 ubiquitin-protein ligase SH3RF1	6e-16
NC_035078.1.70809343.70809343	18	0	0.1	41.92	gene3456	0	Q8BYZ7.2	Engulfment and cell motility protein 3	0
NC_035088.1.58691576.58691576	15	0	0.1	41.22	gene21923	0	Q16600.3	Zinc finger protein 239	9e-37
NC_035098.1.14437702.14437702	19	0	0	-41.21	gene38474	0	Q9ESL4.1	Mitogen-activated protein kinase kinase kinase 20	0
NC_035079.1.53415834.53415834	11	0	0.1	40.29	gene5379	-39122	.	.	.
NC_035082.1.55729463.55729463	14	0	0	40.24	gene11051	25410	.	.	.
NC_035083.1.29331772.29331772	16	0	0	-39.69	gene12567	0	Q96T49.1	Protein phosphatase 1 regulatory inhibitor subunit 16B	0
NC_035097.1.13866157.13866157	18	0	0	-39.65	gene37208	0	P21579.1	Synaptotagmin-1	0
NC_035081.1.73886079.73886079	12	0	0.1	-39.47	gene9482	-44233	.	.	.
NC_035090.1.59340919.59340919	17	0	0	-39.41	gene26889	0	Q6PC64.1	Elongation of very long chain fatty acids protein 6	2e-172
NC_035084.1.53672730.53672730	19	0	0.1	-39.29	gene14822	0	P09759.2	Ephrin type-B receptor 1	0
NC_035094.1.41733140.41733140	18	0	0	39.28	gene34032	0	Q9I8K7.1	Cbp/p300-interacting transactivator 3	6e-40
NC_035083.1.41012336.41012336	20	0	0	39.27	gene12835	13777	.	.	.
NC_035104.1.7963415.7963415	13	0	0	39.07	gene44682	2266	.	.	0.0003
NC_035104.1.4960773.4960773	17	0	0	38.67	gene44615	0	Q66KZ9.1	Sodium/potassium-transporting ATPase subunit beta-1-interacting protein 3	1e-91
NC_035079.1.55046418.55046418	14	0	0.1	38.35	gene5422	-49090	.	.	.
NC_035080.1.41104932.41104932	20	0	0.1	38.28	gene6884	0	Q64578.1	Sarcoplasmic/endoplasmic reticulum calcium ATPase 1	0
NC_035094.1.31701601.31701601	15	0	0.1	38.25	gene33723	0	A4IIV4.1	Germ cell-specific gene 1-like protein	2e-91
NC_035093.1.18190978.18190978	20	0	0.1	38.24	gene31370	0	Q7T2G1.1	Interferon regulatory factor 2-binding protein 2-B	0
NC_035101.1.25373589.25373589	15	0	0.1	37.86	gene41442	-10147	.	.	.
NC_035089.1.43739224.43739224	17	0	0	-37.24	gene24708	0	Q8BIF2.2	RNA binding protein fox-1 homolog 3	8e-114
NC_035099.1.15304002.15304002	13	0	0.1	-37.12	gene39396	-67729	.	.	.
NC_035079.1.51276251.51276251	15	0	0.1	37.11	gene5312	0	Q9ER47.2	Potassium voltage-gated channel subfamily H member 7	0
NC_035095.1.34489774.34489774	19	0	0.1	-37.11	gene35302	-516	.	.	7e-06
NC_035078.1.45490677.45490677	16	0	0	37.09	gene2914	4458	Q5R4J5.1	Synaptotagmin-1	4e-117
NC_035092.1.55579652.55579652	15	0	0.1	36.77	gene30199	-2959	Q9D176.1	Sushi domain-containing protein 3	1e-25
NC_035088.1.14073623.14073623	15	0	0	36.75	gene21011	0	P79110.1	Tricarboxylate transport protein, mitochondrial	3e-137
NC_035081.1.28077462.28077462	15	0	0.1	36.51	gene8390	-30703	.	.	.
NC_035093.1.57932397.57932397	13	0	0.1	36.25	gene32256	106146	.	.	.
NC_035101.1.49612961.49612961	20	0	0	36.17	gene41860	0	P04094.1	Proenkephalin-A	4e-11
NC_035084.1.7166095.7166095	18	0	0	35.51	gene13810	0	Q52KG5.2	Kinesin-like protein KIF26A	0
NC_035080.1.36001788.36001788	15	0	0	35.42	gene6794	4364	Q5T7N3.1	KN motif and ankyrin repeat domain-containing protein 4	1e-72
NC_035080.1.14840254.14840254	13	0	0	35.2	gene6407	0	Q8IZJ3.2	C3 and PZP-like alpha-2-macroglobulin domain-containing protein 8	0
NC_035085.1.21605608.21605608	17	0	0	35.11	gene16248	-3191	O76074.2	cGMP-specific 3',5'-cyclic phosphodiesterase	0
NC_035088.1.32618328.32618328	17	0	0	-34.91	gene21458	13743	.	.	.
NC_035083.1.54335109.54335109	14	0	0	34.62	gene13105	-8681	Q15434.1	RNA-binding motif, single-stranded-interacting protein 2	6e-172
NC_035093.1.24799906.24799906	19	0	0	-34.51	gene31512	6388	Q8TF05.1	Serine/threonine-protein phosphatase 4 regulatory subunit 1	2e-147
NC_035101.1.73734374.73734374	16	0	0.1	34.23	gene42377	-1275	Q00IB7.1	Pleckstrin homology domain-containing family H member 1	2e-18
NC_035088.1.77757427.77757427	16	0	0	34	gene22705	0	Q3UH99.1	Protein shisa-6 homolog	1e-123
NC_035101.1.28593785.28593785	19	0	0.1	-33.8	gene41545	-36856	.	.	.
NC_035095.1.45600737.45600737	14	0	0.1	-33.73	gene35619	0	Q99715.2	Collagen alpha-1(XII) chain	0
NC_035099.1.42768418.42768418	20	0	0.1	33.66	gene39872	134945	.	.	.
NC_035099.1.44562578.44562578	14	0	0.1	33.61	gene39911	-66769	.	.	.
NC_035088.1.54006610.54006610	14	0	0	-33.39	gene21790	0	Q80U40.3	RIMS-binding protein 2	2e-118
NC_035096.1.3996549.3996549	16	0	0.1	33.38	gene36046	8819	D3ZAA9.2	MAGUK p55 subfamily member 2	0
NC_035098.1.43596582.43596582	16	0	0.1	-33.28	gene39021	0	Q9BZF3.1	Oxysterol-binding protein-related protein 6	8e-104
NC_035085.1.2469406.2469406	12	0	0.1	33.25	gene15686	8859	Q6AZZ1.1	E3 ubiquitin-protein ligase TRIM68	3e-19
NC_035097.1.25971735.25971735	13	0	0	33.16	gene37525	-37155	.	.	.
NC_035083.1.56849282.56849282	20	0	0.1	33.15	gene13199	0	Q8IW50.3	Protein FAM219A	7e-71
NC_035082.1.40666601.40666601	18	0	0.1	-32.86	gene10773	0	P59750.1	Merlin	0
NC_035105.1.5686419.5686419	16	0	0	-32.56	gene45670	0	P61646.1	Alpha-2,8-sialyltransferase 8E	0
NC_035092.1.59551342.59551342	14	0	0	-32.5	gene30309	19854	.	.	.
NC_035080.1.41889103.41889103	19	0	0.1	-32.38	gene6912	-17247	.	.	.
NC_035105.1.476937.476937	14	0	0.1	32.12	gene45552	-8657	Q8BWW9.3	Serine/threonine-protein kinase N2	2e-35
NC_035093.1.72763483.72763483	16	0	0.1	32.04	gene32677	115792	.	.	.
NC_035099.1.12639811.12639811	20	0	0	31.96	gene39359	-2293	.	.	.
NC_035080.1.34482970.34482970	18	0	0.1	31.89	gene6773	0	P14646.4	cAMP-specific 3',5'-cyclic phosphodiesterase 4B	1e-103
NC_035082.1.32372396.32372396	18	0	0	31.8	gene10611	0	P98203.2	Armadillo repeat protein deleted in velo-cardio-facial syndrome homolog	0
NC_035092.1.69239433.69239433	16	0	0	-31.7	gene30646	0	P52734.2	FYVE, RhoGEF and PH domain-containing protein 1	0
NC_035084.1.37084692.37084692	11	0	0.1	31.68	gene14447	4353	Q8R5H6.2	Wiskott-Aldrich syndrome protein family member 1	7e-138
NC_035097.1.43283039.43283039	20	0	0.1	31.6	gene38010	0	Q63376.1	Neurexin-2-beta	0
NC_035091.1.7666452.7666452	19	0	0.1	31.58	gene27382	4236	.	.	.
NC_035093.1.14943340.14943340	17	0	0.1	31.56	gene31258	0	Q3V5L5.2	Alpha-1,6-mannosylglycoprotein 6-beta-N-acetylglucosaminyltransferase B	0
NC_035094.1.34712740.34712740	20	0	0	31.35	gene33833	0	Q6TEL3.1	CDC42 small effector protein 1	1e-26
NC_035097.1.14819147.14819147	19	0	0	-31.19	gene37253	0	P04177.3	Tyrosine 3-monooxygenase	0
NC_035079.1.35902673.35902673	17	0	0.1	-31.01	gene5101	0	Q5M7L6.1	R-spondin-2	4e-117
NC_035084.1.12144200.12144200	20	0	0	-31	gene13941	6086	O42097.1	Hepatocyte nuclear factor 3-beta	0
NC_035084.1.1234066.1234066	15	0	0.1	-30.67	gene13706	-80919	.	.	.
NC_035096.1.5548308.5548308	18	0	0	-30.63	gene36086	0	.	.	4e-09
NC_035078.1.5173383.5173383	10	0	0	-30.45	gene1937	115	Q96C55.1	Zinc finger protein 524	7e-44
NC_035104.1.20211855.20211855	16	0	0.1	30.45	gene44970	0	Q8N8N0.1	E3 ubiquitin-protein ligase RNF152	2e-40
NC_035101.1.11631460.11631460	18	0	0	30.4	gene41080	-221183	.	.	.
NC_035094.1.43581556.43581556	10	0	0.1	-30.31	gene34070	-1566	Q60604.3	Adseverin	0
NC_035102.1.21421619.21421619	16	0	0	30.26	gene43015	0	Q9HCB6.2	Spondin-1	0
NC_035088.1.14992122.14992122	19	0	0	-30.08	gene21044	0	Q13423.3	NAD(P) transhydrogenase, mitochondrial	0
NC_035104.1.15266284.15266284	18	0	0.1	-30.06	gene44878	-15301	.	.	.
NC_035088.1.75482439.75482439	20	0	0.1	-30.02	gene22643	0	A2A870.1	Fas-binding factor 1	8e-90
NC_035084.1.20724030.20724030	19	0	0.1	29.89	gene14135	-1919	.	.	2.7
NC_035104.1.32951814.32951814	20	0	0.1	-29.64	gene45323	0	Q07343.1	cAMP-specific 3',5'-cyclic phosphodiesterase 4B	0
NC_035105.1.121211.121211	13	0	0.1	29.64	gene45544	0	Q12967.2	Ral guanine nucleotide dissociation stimulator	0
NC_035079.1.21709321.21709321	11	0	0	-29.57	gene4684	0	P42260.2	Glutamate receptor ionotropic, kainate 2	0
NC_035092.1.54053495.54053495	17	0	0.1	-29.52	gene30165	0	P24503.1	Cadherin-4	0
NC_035099.1.17976740.17976740	15	0	0	-29.49	gene39435	0	A4QNW7.1	Phytanoyl-CoA hydroxylase-interacting protein-like	0
NC_035091.1.47204307.47204307	19	0	0.1	29.4	gene28198	0	P47743.2	Metabotropic glutamate receptor 8	0
NC_035100.1.6225590.6225590	19	0	0.1	-29.2	gene40057	0	Q9H254.2	Spectrin beta chain, non-erythrocytic 4	0
NC_035104.1.10203302.10203302	15	0	0.1	-29.14	gene44755	0	P53621.2	Coatomer subunit alpha	0
NC_035094.1.10846983.10846983	18	0	0.1	29.11	gene33190	-1119	Q62784.1	Type I inositol 3,4-bisphosphate 4-phosphatase	0
NC_035099.1.9867618.9867618	15	0	0	29.02	gene39323	563	Q68DD2.3	Cytosolic phospholipase A2 zeta	0
NC_035079.1.47205856.47205856	19	0	0	28.94	gene5239	0	P83038.1	Histone deacetylase 4	0
NC_035088.1.24238130.24238130	10	0	0	-28.81	gene21259	0	Q58EG3.2	Nectin-3-like protein	0
NC_035088.1.18873606.18873606	12	0	0	-28.64	gene21143	11573	.	.	.
NC_035091.1.43287550.43287550	16	0	0	-28.58	gene28086	0	Q8CB44.1	GRAM domain-containing protein 4	0
NC_035082.1.66889587.66889587	14	0	0	-28.57	gene11336	-4311	P17427.2	AP-2 complex subunit alpha-2	0
NC_035102.1.8446689.8446689	16	0	0	-28.43	gene42712	17144	.	.	.
NC_035093.1.65469250.65469250	15	0	0	28.41	gene32443	80895	.	.	.
NC_035078.1.19265619.19265619	11	0	0	-28.39	gene2452	0	Q2UY11.1	Collagen alpha-1(XXVIII) chain	5e-93
NC_035078.1.44094230.44094230	18	0	0.1	28.35	gene2895	138011	.	.	.
NC_035087.1.45218972.45218972	20	0	0.1	28.33	gene19850	0	Q9CQ90.1	Uncharacterized protein C9orf85 homolog	4e-51
NC_035083.1.63271286.63271286	13	0	0	28.29	gene13367	0	.	.	3e-07
NC_035092.1.730284.730284	16	0	0	-28.2	gene28722	0	Q9WTN0.1	Geranylgeranyl pyrophosphate synthase	0
NC_035090.1.9046630.9046630	16	0	0.1	28.06	gene25645	142025	.	.	.
NC_035081.1.22437979.22437979	13	0	0	-28.02	gene8261	-34191	.	.	.
NC_035095.1.4264959.4264959	15	0	0.1	27.83	gene34632	0	Q7ZV22.2	S-methyl-5'-thioadenosine phosphorylase	8e-22
NC_035087.1.12526035.12526035	12	0	0.1	27.64	gene19311	42457	.	.	.
NC_035089.1.28333235.28333235	20	0	0.1	-27.64	gene24144	0	Q9DCD2.1	Pre-mRNA-splicing factor SYF1	0
NC_035098.1.27297962.27297962	16	0	0.1	-27.64	gene38749	0	Q9UBW7.1	Zinc finger MYM-type protein 2	0
NC_035088.1.40399159.40399159	16	0	0.1	27.5	gene21593	-28892	.	.	.
NC_035081.1.22491194.22491194	13	0	0	27.44	gene8261	0	Q02294.1	Voltage-dependent N-type calcium channel subunit alpha-1B	0
NC_035079.1.38484936.38484936	20	0	0	-27.39	gene5154	0	Q8N8Z6.2	Discoidin, CUB and LCCL domain-containing protein 1	1e-97
NC_035091.1.30405720.30405720	11	0	0	-27.32	gene27861	-98668	.	.	.
NC_035082.1.6771795.6771795	16	0	0	27.27	gene9966	0	Q96HC4.5	PDZ and LIM domain protein 5	0
NC_035093.1.64050868.64050868	16	0	0.1	27.03	gene32398	38290	.	.	.
NC_035085.1.12824524.12824524	12	0	0.1	26.89	gene16050	5814	.	.	1e-07
NC_035083.1.57846659.57846659	12	0	0	26.71	gene13223	-197193	.	.	.
NC_035091.1.46099022.46099022	14	0	0.1	-26.71	gene28176	11769	.	.	.
NC_035085.1.36462085.36462085	16	0	0.1	26.66	gene16547	0	Q8K0Z9.2	Probable G-protein coupled receptor 153	3e-134
NC_035097.1.16821773.16821773	14	0	0	26.64	gene37328	-114486	.	.	.
NC_035080.1.37558511.37558511	15	0	0.1	-26.63	gene6812	0	Q5VU43.1	Myomegalin	2e-147
NC_035097.1.27371915.27371915	12	0	0.1	26.53	gene37542	-11397	.	.	.
NC_035087.1.63777276.63777276	20	0	0.1	-26.35	gene20354	25375	.	.	.
NC_035088.1.49420410.49420410	13	0	0	26.34	gene21717	-16890	.	.	.
NC_035103.1.19348589.19348589	18	0	0	-26.33	gene43969	0	.	.	0.32
NC_035104.1.3025405.3025405	16	0	0	-26.09	gene44551	-26456	.	.	.
NC_035084.1.54497051.54497051	20	0	0	26.05	gene14827	0	Q9H2F5.1	Enhancer of polycomb homolog 1	0
NC_035085.1.56829883.56829883	11	0	0	-25.96	gene17036	-11630	.	.	.
NC_035087.1.39238495.39238495	20	0	0.1	-25.92	gene19745	7204	Q06725.1	Nuclear receptor subfamily 2 group F member 1-A	0
NC_035080.1.23435635.23435635	12	0	0.1	25.91	gene6602	-67243	.	.	.
NC_035093.1.37560344.37560344	16	0	0.1	25.89	gene31769	0	P23470.4	Receptor-type tyrosine-protein phosphatase gamma	0
NC_035090.1.57807783.57807783	20	0	0	-25.8	gene26871	0	P47869.2	Gamma-aminobutyric acid receptor subunit alpha-2	0
NC_035100.1.16398197.16398197	16	0	0	-25.67	gene40364	-13691	.	.	.
NC_035087.1.71598880.71598880	18	0	0.1	25.65	gene20557	0	P0CB65.1	Serine/arginine repetitive matrix protein 4	1e-22
NC_035099.1.37955787.37955787	15	0	0.1	-25.65	gene39788	0	Q6ZM86.1	Delphilin	7e-157
NC_035098.1.14406233.14406233	17	0	0.1	-25.61	gene38472	-4329	.	.	10
NC_035085.1.22856128.22856128	13	0	0	-25.56	gene16261	187404	.	.	.
NC_035092.1.27111405.27111405	11	0	0.1	-25.56	gene29459	6136	Q99PF4.2	Cadherin-23	0
NC_035105.1.3581743.3581743	19	0	0	25.53	gene45622	-1427	P82279.2	Protein crumbs homolog 1	3e-28
NC_035092.1.60127330.60127330	20	0	0.1	25.49	gene30313	86110	.	.	.
NC_035081.1.69164129.69164129	20	0	0.1	-25.48	gene9382	0	Q6PFX6.1	Cadherin-24	0
NC_035082.1.59892919.59892919	19	0	0.1	-25.45	gene11156	-13150	.	.	.
NC_035101.1.82308258.82308258	13	0	0	-25.41	gene42604	0	P10950.2	Acetylserotonin O-methyltransferase	3e-75
NC_035099.1.3806378.3806378	16	0	0	25.35	gene39210	0	O14981.2	TATA-binding protein-associated factor 172	0
NC_035098.1.46832714.46832714	16	0	0.1	25.32	gene39088	0	Q6ZSG2.1	Protein FAM196A	6e-36
NC_035104.1.9328264.9328264	20	0	0	25.32	gene44724	-7768	Q5XHY1.2	Capping protein, Arp2/3 and myosin-I linker protein 3	4e-155
NC_035104.1.15266305.15266305	18	0	0	-25.31	gene44878	-15322	.	.	.
NC_035090.1.46819511.46819511	20	0	0.1	25.21	gene26516	0	O70528.1	5-hydroxytryptamine receptor 4	0
NC_035087.1.15909607.15909607	20	0	0	-25.2	gene19420	0	Q9UQB3.3	Catenin delta-2	0
NC_035090.1.18638532.18638532	17	0	0.1	-25.15	gene25858	-15631	.	.	.
NC_035101.1.40273027.40273027	15	0	0.1	-25.14	gene41742	-75361	.	.	.
NC_035085.1.40112526.40112526	19	0	0.1	25.11	gene16623	-31934	.	.	.
NC_035092.1.6475028.6475028	14	0	0	25.03	gene28843	-24032	.	.	.
NC_035093.1.16445241.16445241	13	0	0	24.96	gene31304	0	P10102.3	Protein kinase C alpha type	0
NC_035097.1.44837913.44837913	13	0	0	24.85	gene38037	0	Q9Y256.1	CAAX prenyl protease 2	1e-109
NC_035083.1.13714459.13714459	20	0	0.1	24.8	gene12281	0	Q9NV92.2	NEDD4 family-interacting protein 2	1e-73
NC_035098.1.24464683.24464683	18	0	0	-24.78	gene38674	0	B1AL88.1	Transmembrane protein FAM155A	2e-80
NC_035091.1.11638782.11638782	13	0	0	24.7	gene27483	0	P17948.2	Vascular endothelial growth factor receptor 1	5e-122
NC_035085.1.42376474.42376474	18	0	0.1	-24.68	gene16676	0	P59281.2	Rho GTPase-activating protein 39	0
NC_035078.1.77798532.77798532	20	0	0.1	-24.62	gene3626	0	P14781.1	Contactin-1	0
NC_035094.1.15875075.15875075	18	0	0	-24.62	gene33368	-1613	.	.	1.7
NC_035086.1.26203643.26203643	18	0	0	-24.54	gene17822	0	Q60974.1	Nuclear receptor corepressor 1	0
NC_035104.1.5564090.5564090	14	0	0.1	-24.54	gene44626	18809	.	.	.
NC_035103.1.44139451.44139451	20	0	0.1	24.52	gene44484	18746	.	.	.
NC_035083.1.22186400.22186400	12	0	0.1	24.49	gene12456	47592	.	.	.
NC_035078.1.15852671.15852671	16	0	0.1	-24.47	gene2319	3817	P26794.1	Serine/threonine-protein kinase pim-1	2e-83
NC_035080.1.32459487.32459487	11	0	0.1	-24.45	gene6742	5152	Q6DHI5.1	NAD-dependent protein deacylase sirtuin-5, mitochondrial	4e-70
NC_035092.1.48822060.48822060	15	0	0	24.45	gene30000	0	Q9W701.1	Chloride channel protein ClC-Kb	3e-175
NC_035093.1.9070355.9070355	17	0	0	-24.44	gene31084	-22738	.	.	.
NC_035103.1.45145467.45145467	12	0	0.1	24.4	gene44493	2661	Q8BH64.1	EH domain-containing protein 2	0
NW_018612129.1.26088.26088	18	0	0	24.38	gene54191	-5417	Q8K4K4.2	Tribbles homolog 1	3e-113
NC_035078.1.32559595.32559595	15	0	0	-24.35	gene2726	128912	.	.	.
NC_035093.1.11304652.11304652	11	0	0	-24.26	gene31109	20363	.	.	.
NC_035091.1.43621765.43621765	20	0	0.1	-24.24	gene28092	0	Q86YQ8.2	Copine-8	0
NC_035096.1.20707672.20707672	19	0	0	-24.22	gene36448	0	Q9DBJ3.1	Brain-specific angiogenesis inhibitor 1-associated protein 2-like protein 1	0
NC_035085.1.36807739.36807739	20	0	0.1	-24.2	gene16555	0	A2A935.1	PR domain zinc finger protein 16	2e-33
NC_035089.1.16263161.16263161	19	0	0.1	-24.15	gene23760	0	P62994.1	Growth factor receptor-bound protein 2	1e-139
NC_035086.1.13311719.13311719	19	0	0.1	-24.1	gene17593	61	P48048.1	ATP-sensitive inward rectifier potassium channel 1	1e-118
NC_035097.1.50215971.50215971	11	0	0	-24.07	gene38158	0	Q0VA82.1	Major facilitator superfamily domain-containing protein 8	6e-89
NC_035091.1.45220300.45220300	17	0	0.1	-24.05	gene28152	-13397	.	.	.
NC_035077.1.36141718.36141718	13	0	0	24.03	gene755	0	Q8BTH8.2	Casein kinase I isoform gamma-1	0
NC_035104.1.21865876.21865876	19	0	0	24	gene45003	0	Q8BYI9.2	Tenascin-R	0
NC_035086.1.63872889.63872889	18	0	0	-23.97	gene18894	0	Q5RBP1.1	Nephronectin	4e-62
NC_035081.1.38678525.38678525	19	0	0.1	-23.96	gene8684	0	Q9UKP5.2	A disintegrin and metalloproteinase with thrombospondin motifs 6	0
NC_035091.1.54033848.54033848	18	0	0.1	-23.93	gene28412	0	Q96IZ0.1	PRKC apoptosis WT1 regulator protein	2e-23
NC_035094.1.41326948.41326948	14	0	0	-23.89	gene34024	0	B3DK56.1	Receptor-type tyrosine-protein phosphatase U	0
NC_035085.1.52433763.52433763	18	0	0.1	-23.82	gene16929	0	P28648.2	CD63 antigen	5e-36
NC_035087.1.76456296.76456296	19	0	0	-23.82	gene20673	0	A5PN43.1	Endosomal/lysomomal potassium channel TMEM175	1e-123
NC_035087.1.51010569.51010569	16	0	0	-23.74	gene20024	0	Q8N3T6.3	Transmembrane protein 132C	0
NC_035103.1.9580250.9580250	20	0	0	-23.73	gene43697	0	Q9IAT6.1	Delta-like protein C	0
NC_035093.1.24799942.24799942	19	0	0.1	-23.7	gene31512	6352	Q8TF05.1	Serine/threonine-protein phosphatase 4 regulatory subunit 1	2e-147
NC_035078.1.4344931.4344931	20	0	0.1	23.6	gene1888	-1	Q9Y3Q4.1	Potassium/sodium hyperpolarization-activated cyclic nucleotide-gated channel 4	0
NC_035083.1.51581784.51581784	16	0	0	23.58	gene13048	-4758	.	.	2.8
NC_035097.1.9330898.9330898	16	0	0.1	-23.55	gene37072	4243	P34743.1	Protein BTG1	3e-76
NC_035079.1.22110272.22110272	13	0	0	-23.47	gene4685	18200	.	.	.
NC_035084.1.12530072.12530072	13	0	0	-23.47	gene13949	-56397	.	.	.
NC_035096.1.10040672.10040672	18	0	0.1	23.43	gene36181	-5348	.	.	6
NC_035105.1.14829943.14829943	15	0	0.1	-23.4	gene45835	-14826	.	.	.
NC_035081.1.27056501.27056501	11	0	0	23.38	gene8382	0	Q6GQN7.1	Rab9 effector protein with kelch motifs	7e-48
NC_035086.1.49242142.49242142	19	0	0	-23.34	gene18479	-11240	.	.	.
NC_035081.1.88412061.88412061	13	0	0	-23.28	gene9747	60960	.	.	.
NC_035089.1.19965031.19965031	18	0	0	-23.24	gene23918	0	Q6ZMW2.1	Zinc finger protein 782	1e-43
NC_035085.1.18902638.18902638	20	0	0.1	-23.23	gene16196	0	P08775.3	DNA-directed RNA polymerase II subunit RPB1	0
NC_035085.1.35172186.35172186	16	0	0.1	-23.18	gene16513	0	P29323.5	Ephrin type-B receptor 2	0
NC_035095.1.27438864.27438864	20	0	0	23.16	gene35179	-98163	.	.	.
NC_035082.1.54442673.54442673	15	0	0.1	-23.13	gene11036	0	O15943.2	Neural-cadherin	0
NC_035090.1.54851698.54851698	13	0	0	23	gene26775	0	P22770.1	Neuronal acetylcholine receptor subunit alpha-7	1e-173
NC_035105.1.7723880.7723880	17	0	0.1	-23	gene45700	0	Q9IAK4.1	Noelin	0
NC_035088.1.64550239.64550239	20	0	0.1	-22.98	gene22210	0	Q08CK7.1	Insulin-like growth factor 2 mRNA-binding protein 1	0
NC_035083.1.33149954.33149954	19	0	0.1	22.94	gene12635	0	Q9Z0V1.1	Potassium voltage-gated channel subfamily D member 3	0
NC_035094.1.57491792.57491792	19	0	0.1	-22.94	gene34397	33928	.	.	.
NC_035090.1.51475970.51475970	15	0	0	-22.91	gene26690	0	Q13474.2	Dystrophin-related protein 2	0
NC_035079.1.54987616.54987616	17	0	0	-22.8	gene5422	0	P04921.1	Glycophorin-C	6e-22
NC_035080.1.24407969.24407969	20	0	0.1	22.8	gene6624	0	A5D8S5.2	E3 ubiquitin-protein ligase SH3RF1	0
NC_035086.1.18709364.18709364	17	0	0	-22.73	gene17694	-38256	.	.	.
NC_035105.1.4260462.4260462	19	0	0	-22.73	gene45631	0	Q05199.1	Pro-neuregulin-1, membrane-bound isoform	3e-114
NC_035079.1.38957960.38957960	16	0	0.1	22.54	gene5156	45244	.	.	.
NC_035101.1.56231739.56231739	20	0	0	-22.51	gene41998	0	P11586.3	C-1-tetrahydrofolate synthase, cytoplasmic	0
NC_035104.1.12516926.12516926	13	0	0	22.47	gene44826	48781	.	.	.
NC_035085.1.24815302.24815302	15	0	0.1	-22.38	gene16284	157650	.	.	.
NC_035079.1.11803000.11803000	15	0	0	22.28	gene4277	0	P36544.5	Neuronal acetylcholine receptor subunit alpha-7	4e-138
NC_035080.1.65389665.65389665	14	0	0.1	-22.23	gene7381	0	Q9P0W8.3	Spermatogenesis-associated protein 7	2e-13
NC_035098.1.32884923.32884923	14	0	0	22.19	gene38857	-17838	.	.	.
NC_035094.1.12628664.12628664	15	0	0	-22.14	gene33281	0	F8VQB6.1	Unconventional myosin-X	6e-114
NC_035084.1.51488916.51488916	19	0	0.1	-22.13	gene14763	0	Q6NYG8.1	Dihydropyrimidine dehydrogenase [NADP(+)]	0
NC_035086.1.12862182.12862182	16	0	0.1	22.13	gene17590	0	Q8IZU9.1	Kin of IRRE-like protein 3	0
NC_035101.1.752439.752439	16	0	0	-22.13	gene40887	-24295	.	.	.
NC_035084.1.59053955.59053955	20	0	0.1	-22.07	gene14916	12010	.	.	.
NC_035091.1.11310204.11310204	17	0	0.1	-22.02	gene27475	11059	.	.	.
NC_035079.1.67372670.67372670	18	0	0	22.01	gene5652	-86942	.	.	.
NC_035077.1.58515834.58515834	16	0	0	-22	gene1138	-2367	P49255.1	Serum amyloid P-component	3e-26
NC_035080.1.77478125.77478125	15	0	0	-21.95	gene7623	0	Q9HB14.2	Potassium channel subfamily K member 13	0
NC_035079.1.37599177.37599177	19	0	0	21.9	gene5133	0	Q96NJ5.2	Kelch-like protein 32	0
NC_035087.1.21223193.21223193	20	0	0.1	21.85	gene19520	6398	Q9ESN4.1	Complement C1q-like protein 3	2e-111
NC_035090.1.73821925.73821925	13	0	0.1	21.68	gene27163	-93540	.	.	.
NC_035105.1.11314906.11314906	16	0	0	-21.53	gene45770	20532	.	.	.
NC_035098.1.32560274.32560274	14	0	0	-21.51	gene38856	-94166	.	.	.
NC_035083.1.69488681.69488681	17	0	0.1	-21.5	gene13499	47611	.	.	.
NC_035081.1.10420178.10420178	16	0	0	-21.49	gene7961	0	Q8K382.2	DENN domain-containing protein 1A	0
NC_035078.1.67873168.67873168	16	0	0.1	-21.48	gene3403	0	O15943.2	Neural-cadherin	0
NC_035092.1.58395714.58395714	13	0	0.1	-21.48	gene30287	0	Q8WXX0.2	Dynein heavy chain 7, axonemal	0
NC_035101.1.74181542.74181542	18	0	0.1	-21.34	gene42382	43764	.	.	.
NC_035087.1.38921075.38921075	14	0	0	-21.33	gene19743	182666	.	.	.
NC_035079.1.37901381.37901381	20	0	0.1	-21.26	gene5142	0	P17247.1	Transforming growth factor beta-2	0
NC_035087.1.30237788.30237788	20	0	0.1	-21.24	gene19596	0	O02695.1	Receptor-type tyrosine-protein phosphatase N2	0
NC_035096.1.249198.249198	18	0	0.1	-21.23	gene35925	0	Q8IWQ3.3	Serine/threonine-protein kinase BRSK2	0
NC_035095.1.53574656.53574656	19	0	0	-21.16	gene35752	-9322	P80370.3	Protein delta homolog 1	3e-110
NC_035077.1.2991906.2991906	16	0	0.1	-21.08	gene59	22539	.	.	.
NC_035084.1.51047321.51047321	20	0	0	-21.07	gene14754	-6105	Q7TSK7.1	ADAMTS-like protein 2	0
NC_035095.1.15549765.15549765	18	0	0.1	-21.04	gene34961	0	Q14517.2	Protocadherin Fat 1	0
NC_035102.1.14636629.14636629	20	0	0.1	21.01	gene42818	0	Q7M4L6.2	SH2 domain-containing adapter protein F	2e-137
NC_035091.1.3378340.3378340	19	0	0.1	20.99	gene27319	0	Q98TW1.1	Nuclear receptor coactivator 2	7e-65
NC_035098.1.21721345.21721345	15	0	0.1	-20.83	gene38622	3671	Q9P2P5.2	E3 ubiquitin-protein ligase HECW2	0
NC_035094.1.19193174.19193174	15	0	0.1	20.82	gene33463	0	Q9NZR2.2	Low-density lipoprotein receptor-related protein 1B	0
NC_035087.1.43892671.43892671	17	0	0.1	-20.78	gene19811	-8817	Q5ZIQ3.1	Heterogeneous nuclear ribonucleoprotein K	3e-166
NC_035084.1.77797253.77797253	14	0	0	-20.75	gene15440	0	Q7Z7G2.1	Complexin-4	1e-47
NC_035080.1.27550286.27550286	19	0	0.1	-20.7	gene6679	-19557	.	.	.
NC_035094.1.23196894.23196894	20	0	0	-20.7	gene33515	-87462	.	.	.
NC_035082.1.31782581.31782581	18	0	0	-20.59	gene10600	0	Q8WXX7.1	Autism susceptibility gene 2 protein	1e-26
NC_035092.1.2247175.2247175	15	0	0	-20.56	gene28760	0	.	.	2e-05
NC_035080.1.50622731.50622731	20	0	0	20.53	gene7015	0	Q9BH10.1	Zona pellucida sperm-binding protein 2	3e-41
NC_035096.1.20291948.20291948	17	0	0.1	-20.53	gene36435	0	Q9Y663.1	Heparan sulfate glucosamine 3-O-sulfotransferase 3A1	4e-156
NC_035080.1.14662595.14662595	20	0	0	-20.5	gene6403	0	Q98948.3	Single-stranded DNA-binding protein 3	3e-63
NC_035088.1.36976576.36976576	20	0	0.1	-20.46	gene21559	-291300	.	.	.
NW_018548064.1.8795.8795	14	0	0	-20.44	gene49559	4972	Q5EGE1.1	Isthmin-1	1e-124
NC_035102.1.9599361.9599361	20	0	0	-20.38	gene42724	-19128	.	.	.
NC_035077.1.72382871.72382871	15	0	0.1	-20.36	gene1412	0	O93390.1	SPARC	1e-12
NC_035101.1.63700340.63700340	18	0	0.1	-20.28	gene42229	-21634	.	.	.
NC_035080.1.61684097.61684097	14	0	0.1	-20.26	gene7272	0	P29560.1	Endothelin-1	6e-22
NW_018550663.1.32356.32356	17	0	0.1	-20.26	.	-1	.	.	.
NC_035082.1.51808515.51808515	12	0	0.1	-20.24	gene10967	11548	.	.	.
NC_035085.1.46880663.46880663	20	0	0	20.24	gene16772	37713	.	.	.
NC_035086.1.25411974.25411974	14	0	0.1	-20.19	gene17804	-132562	.	.	.
NC_035084.1.8855569.8855569	17	0	0.1	-20.18	gene13842	-23012	.	.	.
NW_018583748.1.11169.11169	20	0	0.1	-20.18	.	-1	.	.	.
NC_035101.1.47225584.47225584	11	0	0	20.16	gene41825	0	A0JNJ1.1	SH3 and cysteine-rich domain-containing protein	2e-151
NC_035081.1.81886314.81886314	18	0	0.1	-20.14	gene9626	0	Q63ZY3.1	KN motif and ankyrin repeat domain-containing protein 2	3e-50
NC_035085.1.50183650.50183650	16	0	0	-20.11	gene16844	0	A2A891.1	Calmodulin-binding transcription activator 1	0
NC_035098.1.35369513.35369513	14	0	0.1	-20.1	gene38874	0	Q80TV8.2	CLIP-associating protein 1	0
NC_035089.1.332786.332786	17	0	0	-20.02	gene23128	0	Q5R5U3.1	Zinc finger protein 271	4e-146
NC_035079.1.79354325.79354325	18	0	0.1	-19.91	gene5918	0	O54834.3	Rho GTPase-activating protein 6	7e-100
NC_035092.1.64574696.64574696	11	0	0	-19.82	gene30425	117831	.	.	.
NC_035086.1.23774948.23774948	20	0	0.1	-19.81	gene17779	0	P39880.3	Homeobox protein cut-like 1	0
NC_035081.1.58113873.58113873	16	0	0.1	-19.8	gene9103	-6157	A6NGB7.3	Transmembrane protein 221	8e-17
NC_035088.1.27069958.27069958	20	0	0.1	-19.76	gene21371	0	Q99797.2	Mitochondrial intermediate peptidase	0
NC_035086.1.60687625.60687625	15	0	0.1	19.75	gene18843	-171728	.	.	.
NC_035088.1.6379722.6379722	15	0	0	-19.74	gene20811	0	Q9MZS1.2	Potassium/sodium hyperpolarization-activated cyclic nucleotide-gated channel 1	0
NC_035097.1.9036245.9036245	17	0	0.1	19.61	gene37069	0	Q7ZT42.1	Staphylococcal nuclease domain-containing protein 1	0
NC_035094.1.59888320.59888320	19	0	0.1	19.53	gene34441	0	Q9UJD0.1	Regulating synaptic membrane exocytosis protein 3	6e-78
NC_035103.1.16943781.16943781	19	0	0.1	-19.51	gene43913	0	.	.	0.01
NC_035083.1.31155507.31155507	19	0	0	-19.47	gene12598	0	Q1ZZH0.1	Metabotropic glutamate receptor 4	0
NC_035096.1.33749832.33749832	18	0	0	-19.47	gene36709	-2017	Q9YHV3.1	Noggin-3	4e-120
NC_035078.1.73754445.73754445	18	0	0	19.36	gene3531	429	Q0VD48.1	Vacuolar protein sorting-associated protein 4B	4e-51
NC_035081.1.7465569.7465569	17	0	0	19.29	gene7892	-896	Q9UPQ4.2	Tripartite motif-containing protein 35	3e-57
NC_035080.1.45159390.45159390	20	0	0	-19.24	gene6956	-217915	.	.	.
NC_035101.1.66516910.66516910	20	0	0	-19.14	gene42265	0	E9Q6P5.1	Tetratricopeptide repeat protein 7B	0
NC_035093.1.48163656.48163656	11	0	0.1	-19.13	gene32071	18396	.	.	.
NC_035094.1.32409666.32409666	11	0	0.1	-19.13	gene33754	0	Q1MTI4.1	Triosephosphate isomerase A	4e-161
NC_035102.1.24520247.24520247	18	0	0.1	-19.1	gene43088	0	P41240.1	Tyrosine-protein kinase CSK	0
NC_035086.1.10498404.10498404	18	0	0.1	-19.09	gene17542	0	P63149.1	Ubiquitin-conjugating enzyme E2 B	7e-103
NC_035079.1.63579717.63579717	19	0	0.1	-19	gene5562	0	P15146.3	Microtubule-associated protein 2	3e-122
NC_035080.1.6675895.6675895	16	0	0	-18.97	gene6218	-6164	P01263.1	Calcitonin-1	2e-69
NC_035084.1.61756114.61756114	20	0	0.1	18.96	gene14985	0	Q9GZY4.1	Cytochrome c oxidase assembly factor 1 homolog	4e-21
NC_035092.1.22036668.22036668	16	0	0.1	-18.95	gene29360	0	Q2XVR3.2	Sodium channel protein type 4 subunit alpha A	0
NC_035080.1.44730113.44730113	18	0	0	-18.91	gene6954	0	O97817.1	Adhesion G protein-coupled receptor L2	0
NC_035087.1.37961468.37961468	14	0	0.1	-18.86	gene19729	0	B0R061.1	SWI/SNF-related matrix-associated actin-dependent regulator of chromatin subfamily A containing DEAD/H box 1A	0
NC_035091.1.37951341.37951341	17	0	0	-18.84	gene27949	9498	Q0VB26.1	Testis-expressed protein 26	8e-39
NC_035087.1.30296780.30296780	20	0	0.1	-18.81	gene19596	0	O02695.1	Receptor-type tyrosine-protein phosphatase N2	0
NC_035096.1.21952550.21952550	20	0	0.1	18.73	gene36493	-53461	.	.	.
NC_035104.1.3463295.3463295	18	0	0.1	-18.69	gene44560	0	Q9HC96.2	Calpain-10	0
NC_035088.1.60378919.60378919	20	0	0.1	-18.65	gene21989	0	Q6PGG2.1	GEM-interacting protein	1e-169
NC_035099.1.2183333.2183333	20	0	0	-18.59	gene39173	-1335	A8E7C5.1	Phosphatidylinositide phosphatase SAC2	0
NC_035081.1.57221253.57221253	19	0	0.1	18.49	gene9082	-21433	.	.	.
NC_035092.1.51112031.51112031	16	0	0.1	-18.49	gene30082	0	Q9W686.1	Semaphorin-3ab	0
NC_035086.1.54988460.54988460	18	0	0.1	-18.47	gene18611	-1631	Q6DHI0.2	N-acyl-aromatic-L-amino acid amidohydrolase (carboxylate-forming) A	1e-149
NC_035087.1.26340081.26340081	19	0	0.1	18.41	gene19569	-73867	.	.	.
NC_035082.1.51103899.51103899	18	0	0.1	-18.35	gene10956	-20938	.	.	.
NC_035101.1.56666151.56666151	19	0	0.1	-18.29	gene42016	0	P31749.2	RAC-alpha serine/threonine-protein kinase	0
NC_035084.1.47647301.47647301	18	0	0	-18.27	gene14609	-5563	Q6IRB2.1	Transcription factor HES-1-A	5e-104
NC_035101.1.40544967.40544967	19	0	0.1	-18.26	gene41743	187549	.	.	.
NC_035077.1.34796554.34796554	18	0	0.1	-18.21	gene743	0	Q9HCJ2.1	Leucine-rich repeat-containing protein 4C	0
NC_035082.1.32514291.32514291	20	0	0.1	-18.18	gene10615	-20145	.	.	.
NC_035085.1.17039332.17039332	19	0	0.1	-18.18	gene16126	0	O43143.2	Pre-mRNA-splicing factor ATP-dependent RNA helicase DHX15	0
NC_035098.1.35127729.35127729	16	0	0.1	-18.16	gene38871	56711	.	.	.
NC_035078.1.5705674.5705674	20	0	0.1	18.08	gene1968	0	Q07497.1	Ephrin type-B receptor 5	0
NC_035082.1.60515467.60515467	20	0	0.1	-17.85	gene11171	0	Q91579.2	CUGBP Elav-like family member 3-A	0
NC_035094.1.50952790.50952790	18	0	0.1	17.85	gene34268	0	Q1L8H0.1	Leucine-rich repeat-containing protein 14B	0
NC_035090.1.30919795.30919795	20	0	0	-17.84	gene26191	8995	Q8BN82.2	Sialin	6e-116
NC_035078.1.33717270.33717270	19	0	0.1	-17.82	gene2735	139060	.	.	.
NC_035098.1.40095308.40095308	18	0	0.1	17.79	gene38969	-93045	.	.	.
NC_035104.1.140265.140265	17	0	0	-17.6	gene44497	0	Q4R4T9.1	Ran-binding protein 3	7e-142
NC_035079.1.54980280.54980280	16	0	0.1	-17.59	gene5422	0	P04921.1	Glycophorin-C	6e-22
NC_035097.1.27460754.27460754	14	0	0	-17.55	gene37547	-5580	.	.	0.001
NC_035093.1.28068766.28068766	20	0	0.1	17.53	gene31547	0	Q5R533.1	Serine incorporator 3	0
NC_035098.1.40581810.40581810	19	0	0	-17.52	gene38975	0	Q8AXQ3.1	SH3 domain-binding protein 4	0
NC_035085.1.50931824.50931824	16	0	0	-17.51	gene16850	0	P47736.2	Rap1 GTPase-activating protein 1	0
NC_035088.1.32798584.32798584	20	0	0.1	-17.5	gene21462	0	Q16643.4	Drebrin	2e-77
NC_035079.1.33916493.33916493	17	0	0	-17.45	gene5062	-15797	.	.	.
NC_035092.1.56936390.56936390	20	0	0.1	-17.42	gene30247	0	.	.	5e-05
NC_035083.1.30506977.30506977	20	0	0.1	17.36	gene12587	0	Q8QHJ9.2	Interleukin-17 receptor D	0
NC_035084.1.153303.153303	19	0	0.1	-17.16	gene13689	0	O15072.4	A disintegrin and metalloproteinase with thrombospondin motifs 3	0
NC_035087.1.26363511.26363511	13	0	0.1	-17.15	gene19570	95561	.	.	.
NC_035081.1.14140117.14140117	20	0	0	-17.13	gene8081	0	Q90339.2	Myosin heavy chain, fast skeletal muscle	0
NC_035104.1.20809908.20809908	20	0	0.1	-17.06	gene44986	-33910	.	.	.
NC_035077.1.48932937.48932937	16	0	0.1	-17.05	gene966	-880	P35331.1	Neuronal cell adhesion molecule	0
NC_035099.1.42701481.42701481	20	0	0.1	-17.03	gene39870	-102792	.	.	.
NC_035077.1.59552001.59552001	18	0	0.1	-17.01	gene1161	0	Q92089.1	DNA nucleotidylexotransferase	0
NC_035100.1.11932039.11932039	19	0	0.1	-16.98	gene40235	675	Q68FN7.1	Succinate dehydrogenase [ubiquinone] cytochrome b small subunit B, mitochondrial	3e-76
NC_035102.1.8416194.8416194	15	0	0	-16.92	gene42711	0	P43166.1	Carbonic anhydrase 7	3e-122
NC_035091.1.57463814.57463814	20	0	0	-16.88	gene28522	0	A5PMU4.1	Ankyrin repeat and sterile alpha motif domain-containing protein 1B	6e-80
NC_035081.1.38621631.38621631	19	0	0.1	-16.66	gene8684	0	Q9UKP5.2	A disintegrin and metalloproteinase with thrombospondin motifs 6	0
NC_035090.1.46335740.46335740	16	0	0.1	-16.64	gene26510	0	O88280.1	Slit homolog 3 protein	0
NC_035081.1.12283506.12283506	18	0	0.1	16.63	gene8019	0	Q80WG5.1	Volume-regulated anion channel subunit LRRC8A	0
NC_035101.1.44666819.44666819	20	0	0	16.34	gene41780	8895	O88819.1	Alpha-(1,3)-fucosyltransferase 9	2e-164
NC_035102.1.19289371.19289371	20	0	0.1	16.3	gene42955	0	Q4R559.1	Aspartate aminotransferase, mitochondrial	0
NC_035101.1.30394051.30394051	20	0	0	16.26	gene41583	-9301	Q0P4H6.1	Transcription factor LBX1	6e-86
NC_035081.1.14108859.14108859	20	0	0	-16.21	gene8080	0	Q80U44.2	Zinc finger FYVE domain-containing protein 16	0
NC_035081.1.15024412.15024412	20	0	0.1	-16.09	gene8100	0	Q502I9.1	F-BAR domain only protein 2	8e-69
NC_035084.1.63513267.63513267	13	0	0.1	-16.05	gene15020	0	Q6KAS7.2	Zinc finger protein 521	0
NC_035098.1.44476480.44476480	19	0	0	-15.97	gene39043	0	Q13049.2	E3 ubiquitin-protein ligase TRIM32	3e-13
NC_035094.1.45687974.45687974	20	0	0.1	-15.92	gene34137	0	.	.	.
NC_035086.1.66493540.66493540	14	0	0.1	-15.88	gene18946	33312	.	.	.
NC_035083.1.60561165.60561165	20	0	0.1	15.75	gene13286	1357	Q6RY07.1	Acidic mammalian chitinase	2e-151
NC_035099.1.37180071.37180071	19	0	0.1	15.71	gene39776	0	Q08DX0.1	Sorting nexin-29	0
NC_035095.1.41481768.41481768	20	0	0.1	15.47	gene35517	0	Q91WT4.2	DnaJ homolog subfamily C member 17	2e-120
NC_035081.1.38753170.38753170	11	0	0.1	15.45	gene8686	0	Q7ZW86.1	Peptidyl-prolyl cis-trans isomerase CWC27 homolog	0
NC_035105.1.41690016.41690016	19	0	0	15.41	gene46548	-111936	.	.	.
NC_035092.1.63475595.63475595	20	0	0	15.27	gene30396	0	Q95LJ0.1	Serine/threonine-protein kinase pim-1	6e-164
NC_035089.1.21766862.21766862	20	0	0.1	15.24	gene23977	0	Q7Z698.2	Sprouty-related, EVH1 domain-containing protein 2	0
NC_035104.1.10635553.10635553	20	0	0.1	-15.16	gene44780	5353	Q1RMR1.1	Angiopoietin-related protein 1	1e-76
NC_035105.1.28203365.28203365	20	0	0	14.98	gene46117	0	P57103.2	Sodium/calcium exchanger 3	0
NC_035091.1.24992555.24992555	19	0	0	-14.94	gene27787	88737	.	.	.
NC_035085.1.6124176.6124176	20	0	0.1	-14.49	gene15788	14122	.	.	.
NC_035093.1.71548723.71548723	16	0	0.1	14.31	gene32673	-52860	.	.	.
NC_035084.1.44931699.44931699	20	0	0.1	-14.3	gene14534	6069	Q8IZP0.4	Abl interactor 1	0
NC_035090.1.52550624.52550624	15	0	0	-14.19	gene26714	0	.	.	.
NC_035098.1.11879776.11879776	20	0	0.1	-14.16	gene38421	-8526	Q14CM0.1	FERM and PDZ domain-containing protein 4	0
NC_035095.1.43776029.43776029	20	0	0.1	13.61	gene35589	32518	.	.	.
NC_035078.1.72176787.72176787	20	0	0.1	-13.59	gene3498	-35428	.	.	.
NC_035088.1.69376435.69376435	19	0	0.1	-13.29	gene22384	0	Q9Y661.3	Heparan sulfate glucosamine 3-O-sulfotransferase 4	7e-175
NC_035088.1.66641824.66641824	20	0	0.1	-13.27	gene22289	0	.	.	.
NC_035101.1.72703131.72703131	20	0	0.1	13.27	gene42361	664	.	.	6e-06
NC_035101.1.26053393.26053393	20	0	0.1	-12.97	gene41468	-15442	.	.	.
NW_018561249.1.78520.78520	20	0	0	-12.63	gene50797	-4508	.	.	0.45
NW_018550147.1.6759.6759	18	0	0.1	-12.23	.	-1	.	.	.
NC_035083.1.47220892.47220892	20	0	0.1	-11.92	gene12918	87422	.	.	.
NC_035086.1.45145040.45145040	20	0	0	-11.29	gene18391	-4256	P52848.1	Bifunctional heparan sulfate N-deacetylase/N-sulfotransferase 1	0
NC_035092.1.66158819.66158819	20	0	0.1	-10.65	gene30467	0	Q8K078.2	Solute carrier organic anion transporter family member 4A1	3e-115
NC_035077.1.39196843.39196843	20	0	0.1	10.2	gene816	-12803	.	.	.
NC_035079.1.67012407.67012407	20	0	0.1	9.93	gene5647	0	Q5MNV8.2	F-box only protein 47	9e-147
NC_035077.1.84594043.84594043	20	0	0.1	9.73	gene1678	0	Q80ZF8.2	Adhesion G protein-coupled receptor B3	2e-159
NC_035083.1.68483122.68483122	20	0	0.1	-8.35	gene13486	0	O43526.2	Potassium voltage-gated channel subfamily KQT member 2	0

## Sheet: PersistentDMC
chr.start.stop	n	pvalue	FDR	percent.diff	Gene	dist.to.gene.bp	UniprotID	Uniprot.Desc	E.Value
NC_035083.1.22574494.22574494	13	0	0	66.72	gene12463	3013	Q803J8.1	Zinc finger CCCH domain-containing protein 15	2e-162
NC_035104.1.28683077.28683077	17	0	0.1	63.88	gene45151	3500	Q61502.2	Transcription factor E2F5	2e-24
NC_035091.1.12587166.12587166	13	0	0	-57.03	gene27525	0	D4A631.1	Brefeldin A-inhibited guanine nucleotide-exchange protein 1	0
NC_035098.1.2588194.2588194	13	0	0.1	56.32	gene38281	90703	.	.	.
NC_035097.1.38399784.38399784	13	0	0	54.42	gene37918	0	O95490.2	Adhesion G protein-coupled receptor L2	0
NC_035094.1.1532861.1532861	14	0	0	53.97	gene32815	0	P61587.1	Rho-related GTP-binding protein RhoE	7e-144
NC_035105.1.15288751.15288751	13	0	0.1	-52.82	gene45839	0	O42350.1	Collagen alpha-2(I) chain	2e-43
NC_035100.1.18885017.18885017	16	0	0.1	-51.97	gene40447	0	Q6PGX3.1	Leucine-rich repeat and fibronectin type III domain-containing protein 1	0
NC_035082.1.24691160.24691160	17	0	0.1	-51.88	gene10414	-25005	.	.	.
NC_035097.1.48731362.48731362	18	0	0	51.39	gene38088	0	Q921G6.1	Leucine-rich repeat and calponin homology domain-containing protein 4	1e-19
NC_035086.1.56583854.56583854	16	0	0.1	50.82	gene18642	0	O35413.2	Sorbin and SH3 domain-containing protein 2	2e-159
NC_035086.1.32958291.32958291	15	0	0.1	50.54	gene18002	1598	Q68EK7.1	Ras-related protein Rab-4B	2e-132
NC_035084.1.26777994.26777994	13	0	0.1	48.63	gene14269	0	Q6ZU80.2	Centrosomal protein of 128 kDa	0
NC_035078.1.17202947.17202947	12	0	0	-48.36	gene2370	0	Q9VEU6.2	Soluble guanylate cyclase 89Da	3e-108
NC_035079.1.14260801.14260801	13	0	0.1	48.12	gene4415	-8198	Q62645.2	Glutamate receptor ionotropic, NMDA 2D	7e-164
NC_035102.1.14687582.14687582	15	0	0.1	48.07	gene42818	0	Q7M4L6.2	SH2 domain-containing adapter protein F	2e-137
NC_035087.1.10799633.10799633	18	0	0	47.6	gene19269	0	Q8BRH4.2	Histone-lysine N-methyltransferase 2C	1e-57
NC_035096.1.7012258.7012258	14	0	0	-46.97	gene36115	0	Q3UH99.1	Protein shisa-6 homolog	9e-106
NC_035091.1.16335994.16335994	15	0	0.1	46.89	gene27590	0	Q9H5I5.2	Piezo-type mechanosensitive ion channel component 2	0
NC_035095.1.31613874.31613874	12	0	0	46.64	gene35252	-168068	.	.	.
NC_035101.1.75513544.75513544	10	0	0.1	45.77	gene42435	5487	.	.	0.35
NC_035086.1.12750004.12750004	17	0	0	45.76	gene17590	0	Q8IZU9.1	Kin of IRRE-like protein 3	0
NC_035101.1.20926785.20926785	17	0	0.1	45.02	gene41280	0	Q06495.1	Sodium-dependent phosphate transport protein 2A	0
NC_035087.1.10799678.10799678	18	0	0	44.87	gene19269	0	Q8BRH4.2	Histone-lysine N-methyltransferase 2C	1e-57
NC_035087.1.37857479.37857479	17	0	0.1	44.21	gene19727	0	Q68Y21.1	Glutamate receptor ionotropic, delta-2	0
NC_035079.1.35809510.35809510	12	0	0	44.03	gene5100	0	Q9QXS1.3	Plectin	0
NC_035085.1.38236209.38236209	14	0	0	-43.62	gene16579	-12167	.	.	.
NC_035092.1.22616846.22616846	12	0	0	-43.53	gene29371	0	Q91ZV7.2	Plexin domain-containing protein 1	4e-159
NC_035092.1.40275998.40275998	17	0	0.1	-43.09	gene29755	14326	.	.	.
NC_035087.1.39129978.39129978	14	0	0.1	41.81	gene19744	84344	.	.	.
NC_035097.1.42769182.42769182	18	0	0	-41.68	gene37999	0	P08775.3	DNA-directed RNA polymerase II subunit RPB1	0
NC_035098.1.29554951.29554951	11	0	0	-41.6	gene38794	-9152	.	.	0.99
NC_035086.1.58470587.58470587	14	0	0.1	41.23	gene18742	0	P18744.1	Oocyte zinc finger protein XlCOF20	6e-44
NW_018607293.1.111815.111815	13	0	0	-41.06	gene54027	0	Q8HXG3.1	Rhophilin-2	1e-82
NC_035078.1.65535985.65535985	16	0	0	-40.77	gene3343	1418	.	.	4e-06
NC_035103.1.6964457.6964457	12	0	0	40.75	gene43637	-2427	Q8BZ03.1	Serine/threonine-protein kinase D2	3e-151
NC_035077.1.33751449.33751449	14	0	0	-40.71	gene735	19158	.	.	.
NC_035089.1.14280067.14280067	12	0	0.1	40.61	gene23730	0	Q8VI51.1	VPS10 domain-containing receptor SorCS3	0
NC_035083.1.34391249.34391249	14	0	0	40.51	gene12662	262	Q9EPC5.1	Retinoid-binding protein 7	4e-64
NC_035098.1.33535061.33535061	19	0	0.1	40.26	gene38862	-208508	.	.	.
NC_035080.1.31696188.31696188	16	0	0	-40.19	gene6729	10627	.	.	.
NC_035080.1.14505985.14505985	16	0	0	40.16	gene6400	-4503	Q8TEK3.2	Histone-lysine N-methyltransferase, H3 lysine-79 specific	0
NC_035087.1.51045365.51045365	12	0	0	40.02	gene20024	-14390	.	.	.
NC_035105.1.19704982.19704982	17	0	0.1	40	gene45934	0	P00519.4	Tyrosine-protein kinase ABL1	0
NC_035077.1.73032309.73032309	18	0	0.1	-39.95	gene1428	0	Q8HYW0.1	Protein FAM13A	3e-47
NC_035078.1.41778946.41778946	16	0	0.1	39.89	gene2856	-11252	.	.	.
NC_035085.1.58158087.58158087	16	0	0.1	39.77	gene17076	1901	Q00973.2	Beta-1,4 N-acetylgalactosaminyltransferase 1	5e-174
NC_035084.1.16343818.16343818	14	0	0.1	-39.64	gene14032	4605	Q6DIV6.1	Vesicular inhibitory amino acid transporter	4e-45
NC_035087.1.16518190.16518190	15	0	0.1	-38.64	gene19432	0	O35927.1	Catenin delta-2	3e-23
NC_035102.1.29260111.29260111	14	0	0	38.55	gene43166	0	Q8NB66.3	Protein unc-13 homolog C	2e-33
NC_035097.1.16096888.16096888	17	0	0	38.24	gene37315	2629	.	.	.
NC_035081.1.64882141.64882141	13	0	0.1	37.46	gene9284	0	Q7SZT7.1	ELAV-like protein 4	4e-75
NC_035078.1.16639113.16639113	17	0	0	37.3	gene2357	-25453	.	.	.
NC_035093.1.10561417.10561417	16	0	0.1	-37.3	gene31107	238626	.	.	.
NC_035084.1.49257332.49257332	15	0	0.1	37.29	gene14697	0	Q2TNK5.2	Angiopoietin-related protein 4	7e-101
NC_035090.1.11146228.11146228	15	0	0	-37.22	gene25696	0	Q60611.2	DNA-binding protein SATB1	3e-154
NC_035080.1.79373878.79373878	16	0	0	-37.04	gene7652	0	A2AGL3.1	Ryanodine receptor 3	0
NC_035104.1.31267820.31267820	12	0	0	-36.84	gene45252	-7057	Q6UXG3.2	CMRF35-like molecule 9	2e-16
NC_035084.1.72502769.72502769	17	0	0.1	-36.7	gene15285	0	A0PA85.1	Glutamate decarboxylase 1	0
NC_035092.1.49528880.49528880	12	0	0.1	-36.64	gene30034	-762	Q6Q0N3.2	5'-nucleotidase domain-containing protein 2	0
NC_035101.1.25373650.25373650	14	0	0	-36.6	gene41442	-10086	.	.	.
NC_035101.1.7144131.7144131	18	0	0	36.55	gene40997	-10104	.	.	.
NC_035092.1.23371588.23371588	16	0	0.1	-36.44	gene29386	0	P98158.1	Low-density lipoprotein receptor-related protein 2	0
NC_035086.1.47735783.47735783	13	0	0	-36.07	gene18446	208803	.	.	.
NC_035105.1.38797703.38797703	17	0	0	35.86	gene46502	0	D4ACX8.2	Protocadherin-16	0
NC_035092.1.19312963.19312963	17	0	0	-35.83	gene29199	26479	.	.	.
NC_035093.1.43291895.43291895	16	0	0	-35.69	gene31938	-9998	Q60674.1	Nuclear receptor subfamily 1 group D member 2	1e-129
NC_035079.1.69701773.69701773	18	0	0.1	-35.66	gene5706	10872	.	.	.
NC_035105.1.20921862.20921862	12	0	0.1	35.6	gene45954	0	O75129.2	Astrotactin-2	0
NC_035085.1.21462361.21462361	15	0	0	-35.56	gene16244	0	Q6DEH3.2	Calcium/calmodulin-dependent protein kinase type II delta 1 chain	0
NC_035087.1.37537875.37537875	16	0	0	35.51	gene19727	0	Q68Y21.1	Glutamate receptor ionotropic, delta-2	0
NC_035084.1.19989310.19989310	16	0	0.1	-35.45	gene14117	0	P31629.2	Transcription factor HIVEP2	0
NC_035090.1.31214252.31214252	16	0	0	-35.43	gene26204	-2543	Q15375.3	Ephrin type-A receptor 7	5e-109
NC_035087.1.10799663.10799663	18	0	0	35.27	gene19269	0	Q8BRH4.2	Histone-lysine N-methyltransferase 2C	1e-57
NC_035085.1.18155579.18155579	11	0	0.1	-34.76	gene16162	0	Q9TUM6.1	Perilipin-2	6e-157
NC_035082.1.35515525.35515525	15	0	0.1	-34.71	gene10672	0	B8PYG1.1	NMDA receptor synaptonuclear signaling and neuronal migration factor	0
NC_035084.1.39934980.39934980	11	0	0	34.64	gene14468	0	Q641A2.1	Protein EFR3 homolog A	0
NC_035087.1.48672969.48672969	19	0	0	-34.5	gene19956	0	P11274.2	Breakpoint cluster region protein	0
NC_035083.1.53995954.53995954	16	0	0	34.24	gene13096	-1299	.	.	0.57
NC_035091.1.43267176.43267176	12	0	0.1	-34.02	gene28086	7955	Q8CB44.1	GRAM domain-containing protein 4	0
NC_035088.1.79551992.79551992	16	0	0	33.94	gene22796	6516	Q6PBH5.1	Cytochrome c oxidase subunit NDUFA4	1e-33
NC_035078.1.13296859.13296859	15	0	0	33.93	gene2227	0	Q03146.2	Epithelial discoidin domain-containing receptor 1	5e-106
NC_035102.1.282368.282368	13	0	0.1	33.88	gene42613	35727	.	.	.
NC_035085.1.46804551.46804551	13	0	0.1	-33.8	gene16771	17205	.	.	.
NC_035077.1.77380301.77380301	15	0	0.1	-33.76	gene1501	-23479	.	.	.
NC_035090.1.51479257.51479257	12	0	0	-33.64	gene26690	0	Q13474.2	Dystrophin-related protein 2	0
NC_035099.1.38391562.38391562	11	0	0	-33.47	gene39804	47423	.	.	.
NC_035088.1.18837914.18837914	13	0	0.1	-33.37	gene21142	0	P07737.2	Profilin-1	2e-17
NC_035088.1.27474415.27474415	13	0	0	33.36	gene21379	-326	Q10835.1	Collagenase 3	2e-166
NC_035077.1.25168413.25168413	13	0	0.1	-33.34	gene578	-1681	Q28I47.1	Putative sodium-coupled neutral amino acid transporter 8	6e-84
NC_035088.1.60821214.60821214	12	0	0.1	-33.18	gene22093	0	Q96JQ5.1	Membrane-spanning 4-domains subfamily A member 4A	1e-13
NC_035105.1.15751331.15751331	11	0	0.1	33.11	gene45849	0	Q90270.1	POU domain, class 5, transcription factor 1	2e-173
NC_035079.1.51611415.51611415	13	0	0	-33.1	gene5317	0	P04774.1	Sodium channel protein type 1 subunit alpha	0
NC_035101.1.30518437.30518437	15	0	0.1	-32.81	gene41584	24582	.	.	.
NC_035103.1.6151204.6151204	14	0	0.1	-32.58	gene43612	3887	.	.	.
NC_035085.1.40899946.40899946	16	0	0.1	-32.5	gene16636	-28396	.	.	.
NC_035082.1.18814534.18814534	19	0	0.1	32.38	gene10236	24778	.	.	.
NC_035104.1.37065999.37065999	13	0	0	-32.35	gene45460	0	Q9Y2I2.3	Netrin-G1	2e-161
NC_035104.1.47322.47322	15	0	0.1	32.18	gene44495	4895	O75096.4	Low-density lipoprotein receptor-related protein 4	0
NC_035099.1.6074851.6074851	19	0	0	32.17	gene39245	120699	.	.	.
NC_035102.1.12013744.12013744	13	0	0	32.15	gene42753	0	Q765P7.1	MTSS1-like protein	0
NC_035096.1.21756566.21756566	15	0	0	32.14	gene36491	10228	.	.	.
NC_035100.1.19734423.19734423	16	0	0	-32.13	gene40466	-2796	P08108.2	Heat shock cognate 70 kDa protein	0
NC_035093.1.10525709.10525709	10	0	0.1	32.09	gene31107	274334	.	.	.
NC_035080.1.58780727.58780727	16	0	0.1	-32.06	gene7201	-141	.	.	.
NC_035091.1.40994364.40994364	13	0	0.1	32.06	gene28058	21116	.	.	.
NC_035092.1.42740409.42740409	15	0	0.1	-31.86	gene29825	0	Q8BTH6.2	Transcriptional repressor scratch 2	1e-32
NC_035082.1.28584272.28584272	16	0	0.1	-31.66	gene10521	0	.	.	5.5
NC_035080.1.30824507.30824507	16	0	0	31.61	gene6719	-158654	.	.	.
NC_035083.1.30499549.30499549	16	0	0.1	-31.61	gene12587	3686	Q8QHJ9.2	Interleukin-17 receptor D	0
NC_035093.1.66338730.66338730	16	0	0	-31.45	gene32467	0	Q8NEY1.2	Neuron navigator 1	0
NC_035094.1.38596165.38596165	15	0	0.1	-31.31	gene33981	-35521	.	.	.
NC_035077.1.39660973.39660973	14	0	0.1	31.18	gene822	0	Q6GMK6.1	Tetraspanin-9	7e-125
NC_035086.1.51107469.51107469	18	0	0.1	31.15	gene18535	-30666	.	.	.
NC_035088.1.65732537.65732537	18	0	0.1	31.14	gene22256	0	Q9P227.2	Rho GTPase-activating protein 23	0
NC_035094.1.53828536.53828536	14	0	0.1	-31.11	gene34325	0	Q8BTH6.2	Transcriptional repressor scratch 2	8e-92
NC_035077.1.53657271.53657271	17	0	0	31.07	gene1042	0	Q99PF4.2	Cadherin-23	0
NC_035079.1.23912120.23912120	12	0	0	31.02	gene4744	0	Q13765.1	Nascent polypeptide-associated complex subunit alpha	2e-53
NC_035086.1.27652263.27652263	14	0	0.1	-30.95	gene17843	-138956	.	.	.
NC_035099.1.32893628.32893628	13	0	0.1	-30.93	gene39683	-32597	.	.	.
NC_035092.1.8477891.8477891	17	0	0.1	30.88	gene28885	-128628	.	.	.
NC_035091.1.38974190.38974190	17	0	0.1	-30.84	gene28002	0	Q92182.1	Beta-galactoside alpha-2,6-sialyltransferase 1	3e-121
NC_035083.1.63525726.63525726	17	0	0	30.72	gene13372	0	O88737.4	Protein bassoon	0
NW_018568173.1.33863.33863	12	0	0.1	-30.52	gene51466	-18637	.	.	.
NC_035085.1.16629769.16629769	14	0	0	-30.46	gene16124	0	Q9UBK2.1	Peroxisome proliferator-activated receptor gamma coactivator 1-alpha	2e-55
NC_035078.1.73151810.73151810	19	0	0.1	30.23	gene3511	24067	.	.	.
NC_035093.1.74153124.74153124	18	0	0	-30.17	gene32691	-5027	.	.	7e-10
NC_035078.1.27412247.27412247	13	0	0.1	-30.11	gene2658	18482	.	.	.
NC_035099.1.22257086.22257086	17	0	0	30.1	gene39502	-43251	.	.	.
NC_035092.1.56712195.56712195	14	0	0	30.05	gene30239	0	O08760.2	N-glycosylase/DNA lyase	5e-114
NC_035080.1.55750231.55750231	19	0	0.1	-29.92	gene7135	0	Q9NU22.2	Midasin	0
NC_035092.1.42436360.42436360	13	0	0.1	29.92	gene29807	-10090	.	.	.
NC_035077.1.36617921.36617921	16	0	0.1	-29.76	gene771	8494	Q502P7.1	Protein BANP	0
NC_035096.1.32232764.32232764	16	0	0.1	-29.6	gene36663	41414	.	.	.
NC_035097.1.17234003.17234003	17	0	0	-29.38	gene37333	0	P23825.1	GATA-binding factor 3	1e-151
NC_035078.1.39213591.39213591	14	0	0	-29.3	gene2807	0	Q9C0C7.2	Activating molecule in BECN1-regulated autophagy protein 1	0
NC_035084.1.1798089.1798089	11	0	0.1	-29.25	gene13715	0	Q2KIR8.1	L-threonine 3-dehydrogenase, mitochondrial	4e-67
NC_035091.1.37318681.37318681	14	0	0	-29.08	gene27923	3852	P21188.1	Sodium/potassium-transporting ATPase subunit beta-3	3e-118
NC_035078.1.51560822.51560822	16	0	0.1	-29.04	gene3062	0	P34981.1	Thyrotropin-releasing hormone receptor	2e-131
NC_035088.1.68768823.68768823	14	0	0.1	29.02	gene22358	0	O60675.1	Transcription factor MafK	2e-69
NC_035085.1.38440363.38440363	11	0	0	29	gene16585	-14128	.	.	.
NC_035077.1.46227500.46227500	13	0	0	28.96	gene931	0	Q6ZXV5.2	Transmembrane and TPR repeat-containing protein 3	3e-134
NC_035080.1.52547013.52547013	12	0	0	28.93	gene7066	-83151	.	.	.
NC_035080.1.58780768.58780768	16	0	0	-28.89	gene7201	-182	.	.	.
NC_035093.1.74153086.74153086	18	0	0	-28.85	gene32691	-4989	.	.	7e-10
NC_035093.1.74153089.74153089	18	0	0.1	-28.85	gene32691	-4992	.	.	7e-10
NC_035093.1.74153103.74153103	18	0	0.1	-28.85	gene32691	-5006	.	.	7e-10
NC_035081.1.39207702.39207702	15	0	0	28.8	gene8699	2503	Q6DGU5.1	Solute carrier family 25 member 46	0
NC_035091.1.28456227.28456227	14	0	0	-28.7	gene27852	13816	.	.	.
NC_035093.1.54901985.54901985	14	0	0	-28.68	gene32206	0	Q91192.1	Interferon-induced GTP-binding protein Mx1	0
NC_035092.1.260842.260842	16	0	0	-28.66	gene28711	0	Q8IZN3.1	Probable palmitoyltransferase ZDHHC14	2e-73
NC_035081.1.51725720.51725720	17	0	0	-28.6	gene8927	4952	Q9BQS8.3	FYVE and coiled-coil domain-containing protein 1	0
NC_035082.1.17305051.17305051	12	0	0.1	28.52	gene10172	0	O43173.3	Sia-alpha-2,3-Gal-beta-1,4-GlcNAc-R:alpha 2,8-sialyltransferase	0
NC_035082.1.53320248.53320248	16	0	0.1	-28.44	gene11010	0	Q8BHY3.2	Anoctamin-1	0
NC_035080.1.42703083.42703083	14	0	0.1	-28.21	gene6929	-32863	.	.	.
NC_035081.1.31938941.31938941	14	0	0.1	-28.17	gene8449	28732	.	.	.
NC_035082.1.21565512.21565512	14	0	0.1	-28.16	gene10341	0	Q9JIR1.2	RIMS-binding protein 2	8e-166
NC_035084.1.16999622.16999622	13	0	0.1	28.07	gene14047	0	Q9I9L0.2	Hairy/enhancer-of-split related with YRPW motif protein 2	8e-126
NC_035087.1.78854948.78854948	18	0	0.1	28.06	gene20703	-1669	P26696.3	Mitogen-activated protein kinase 1	0
NC_035103.1.14379902.14379902	12	0	0	-27.89	gene43837	0	Q03112.2	MDS1 and EVI1 complex locus protein EVI1	0
NC_035084.1.76818810.76818810	15	0	0.1	27.84	gene15408	0	.	.	6e-09
NC_035095.1.23243260.23243260	18	0	0	27.77	gene35089	-4766	Q9H3N1.1	Thioredoxin-related transmembrane protein 1	1e-89
NC_035078.1.9765316.9765316	13	0	0	27.74	gene2144	0	Q63470.2	Dual specificity tyrosine-phosphorylation-regulated kinase 1A	4e-149
NC_035093.1.74153096.74153096	18	0	0.1	-27.65	gene32691	-4999	.	.	7e-10
NC_035079.1.61882232.61882232	17	0	0	-27.56	gene5550	55326	.	.	.
NC_035083.1.19344791.19344791	14	0	0.1	27.56	gene12423	0	Q8TEW8.2	Partitioning defective 3 homolog B	0
NC_035088.1.36469572.36469572	12	0	0	-27.51	gene21558	-260465	.	.	.
NC_035097.1.15277741.15277741	14	0	0	-27.44	gene37279	0	Q7TPG7.1	Protein FAM19A2	2e-53
NC_035083.1.35543673.35543673	14	0	0	27.43	gene12701	0	.	.	.
NC_035086.1.15679680.15679680	12	0	0	-27.38	gene17634	0	O08523.2	Alpha-tectorin	0
NC_035080.1.50090894.50090894	14	0	0	-27.32	gene7013	5959	.	.	1.6
NC_035088.1.57110935.57110935	19	0	0	27.1	gene21862	-4214	P08621.2	U1 small nuclear ribonucleoprotein 70 kDa	9e-98
NC_035087.1.54827580.54827580	16	0	0.1	-27.09	gene20115	0	Q10571.3	Transcriptional activator MN1	0
NC_035083.1.43924676.43924676	10	0	0.1	-27.03	gene12855	5253	Q9D6Y1.1	Coiled-coil domain-containing protein 3	2e-92
NC_035093.1.43682264.43682264	14	0	0	-26.97	gene31945	-3086	Q96K80.1	Zinc finger CCCH domain-containing protein 10	3e-64
NC_035081.1.9502048.9502048	15	0	0	26.91	gene7942	0	Q6DIB5.1	Multiple epidermal growth factor-like domains protein 10	0
NC_035091.1.52906196.52906196	12	0	0.1	26.85	gene28354	-3396	Q5MK86.1	Fibroblast growth factor 23	5e-44
NC_035101.1.54662869.54662869	14	0	0.1	26.81	gene41954	-16959	.	.	.
NC_035093.1.62132233.62132233	14	0	0	-26.8	gene32341	6693	Q9R0T8.2	Inhibitor of nuclear factor kappa-B kinase subunit epsilon	0
NC_035081.1.64087544.64087544	12	0	0.1	26.74	gene9272	0	F1MCA7.3	Leucine-rich repeat-containing protein 7	0
NC_035085.1.17841257.17841257	13	0	0.1	26.74	gene16151	0	Q08BN9.1	NXPE family member 3	0
NC_035085.1.54787817.54787817	15	0	0	26.73	gene16980	0	P32250.1	Lysophosphatidic acid receptor 6	5e-39
NC_035095.1.29049656.29049656	15	0	0.1	-26.72	gene35206	0	Q8TD10.1	Mirror-image polydactyly gene 1 protein	4e-98
NC_035103.1.29280704.29280704	15	0	0	26.7	gene44204	0	Q9H4D0.2	Calsyntenin-2	0
NC_035095.1.55257083.55257083	11	0	0	-26.63	gene35792	0	Q9NU02.2	Ankyrin repeat and EF-hand domain-containing protein 1	0
NC_035093.1.31635710.31635710	18	0	0	-26.59	gene31613	106357	.	.	.
NC_035085.1.42670945.42670945	14	0	0	-26.51	gene16686	-34864	.	.	.
NC_035079.1.17541387.17541387	14	0	0.1	26.45	gene4569	-15205	.	.	.
NC_035087.1.17694286.17694286	16	0	0.1	26.38	gene19460	-49398	.	.	.
NC_035087.1.74928669.74928669	12	0	0.1	-26.25	gene20646	0	Q86XX4.2	Extracellular matrix protein FRAS1	0
NC_035087.1.10940097.10940097	18	0	0.1	-26.16	gene19271	-12239	.	.	.
NC_035103.1.14379872.14379872	12	0	0	-26.11	gene43837	0	Q03112.2	MDS1 and EVI1 complex locus protein EVI1	0
NC_035085.1.26498396.26498396	18	0	0.1	25.85	gene16303	-7820	Q99MQ5.2	Collagen alpha-1(XXV) chain	3e-65
NC_035098.1.22722084.22722084	12	0	0	25.7	gene38631	-17536	.	.	.
NC_035089.1.30417020.30417020	16	0	0	-25.68	gene24209	-63734	.	.	.
NC_035079.1.52667056.52667056	18	0	0	25.63	gene5352	0	P23229.5	Integrin alpha-6	0
NC_035093.1.37981822.37981822	12	0	0	25.45	gene31770	-14856	.	.	.
NC_035081.1.27080013.27080013	15	0	0	-25.37	gene8383	-19054	.	.	.
NC_035100.1.2437154.2437154	15	0	0	-25.29	gene39994	4288	Q8NFD2.1	Ankyrin repeat and protein kinase domain-containing protein 1	3e-49
NC_035094.1.2505517.2505517	14	0	0.1	25.27	gene32837	0	Q86SU0.2	Immunoglobulin-like domain-containing receptor 1	6e-62
NC_035077.1.70843159.70843159	14	0	0	25.25	gene1389	0	O43184.3	Disintegrin and metalloproteinase domain-containing protein 12	0
NC_035089.1.39222992.39222992	15	0	0	25.08	gene24507	0	A7MC48.2	Protein shisa-9	5e-51
NC_035092.1.12254578.12254578	12	0	0.1	-25.02	gene28975	0	Q7Z5K2.1	Wings apart-like protein homolog	0
NC_035078.1.72178978.72178978	15	0	0	24.98	gene3498	-33237	.	.	.
NW_018528041.1.8553.8553	17	0	0	24.98	.	-1	.	.	.
NC_035097.1.40937582.40937582	12	0	0.1	24.93	gene37930	0	O22899.1	Probable pre-mRNA-splicing factor ATP-dependent RNA helicase DEAH3	6e-101
NC_035086.1.60546098.60546098	15	0	0	24.91	gene18842	-125803	.	.	.
NC_035085.1.26498409.26498409	18	0	0.1	24.79	gene16303	-7833	Q99MQ5.2	Collagen alpha-1(XXV) chain	3e-65
NC_035089.1.26217082.26217082	10	0	0	-24.72	gene24104	0	.	.	0.26
NC_035082.1.57116873.57116873	13	0	0.1	24.7	gene11066	-42915	.	.	.
NC_035105.1.4169494.4169494	14	0	0.1	24.61	gene45630	-25773	.	.	.
NC_035104.1.1449583.1449583	17	0	0	24.59	gene44521	4225	.	.	0.66
NC_035087.1.30989876.30989876	15	0	0.1	24.54	gene19611	0	O14490.1	Disks large-associated protein 1	0
NC_035080.1.44868682.44868682	11	0	0.1	-24.51	gene6954	0	O97817.1	Adhesion G protein-coupled receptor L2	0
NC_035094.1.24375978.24375978	10	0	0.1	24.49	gene33544	-34400	.	.	.
NC_035097.1.27226492.27226492	19	0	0.1	24.49	gene37542	0	Q5HYW2.1	NHS-like protein 2	2e-33
NW_018576065.1.123.123	15	0	0	-24.49	gene52117	0	Q93073.3	Selenocysteine insertion sequence-binding protein 2-like	2e-15
NC_035102.1.20113916.20113916	18	0	0.1	24.44	gene42990	31527	.	.	.
NC_035105.1.28121994.28121994	13	0	0.1	24.33	gene46113	0	Q29RK2.2	Pyruvate carboxylase, mitochondrial	0
NC_035103.1.13562660.13562660	16	0	0.1	24.29	gene43820	-12039	.	.	.
NC_035082.1.12041367.12041367	13	0	0.1	24.28	gene10053	54012	.	.	.
NC_035082.1.11501857.11501857	11	0	0	24.19	gene10039	0	Q6DN14.2	Multiple C2 and transmembrane domain-containing protein 1	0
NC_035096.1.22705995.22705995	11	0	0.1	24.18	gene36496	0	Q6V4S5.1	Protein sidekick-2	0
NC_035087.1.26878522.26878522	11	0	0	-24.17	gene19571	90002	.	.	.
NC_035089.1.37964167.37964167	17	0	0	-24.15	gene24468	0	Q9I8K8.1	Sphingosine 1-phosphate receptor 2	0
NC_035090.1.23013896.23013896	17	0	0	24.15	gene25934	-70724	.	.	.
NC_035078.1.51786731.51786731	19	0	0.1	24.1	gene3071	-4771	Q8TDN1.1	Potassium voltage-gated channel subfamily G member 4	2e-92
NC_035082.1.66366835.66366835	12	0	0.1	-24.08	gene11322	0	Q9R0N9.2	Synaptotagmin-9	0
NC_035078.1.21217874.21217874	13	0	0	24.02	gene2535	0	Q9NR34.1	Mannosyl-oligosaccharide 1,2-alpha-mannosidase IC	2e-131
NC_035078.1.44964344.44964344	17	0	0	24.01	gene2905	0	Q8BYR5.2	Calcium-dependent secretion activator 2	0
NC_035092.1.33175608.33175608	18	0	0	23.98	gene29542	0	Q3ZBS2.2	Protein FAM19A5	2e-40
NC_035079.1.51804601.51804601	19	0	0.1	-23.96	gene5322	787	A4UGR9.2	Xin actin-binding repeat-containing protein 2	0
NC_035099.1.46669734.46669734	16	0	0.1	-23.96	gene39932	0	Q9Y6Q2.2	Stonin-1	5e-140
NC_035084.1.46726627.46726627	14	0	0.1	23.85	gene14576	0	P82279.2	Protein crumbs homolog 1	0
NC_035080.1.45264498.45264498	14	0	0.1	23.82	gene6956	-112807	.	.	.
NC_035093.1.67777216.67777216	19	0	0	-23.79	gene32585	-5727	Q96SB4.2	SRSF protein kinase 1	2e-58
NC_035105.1.12817267.12817267	11	0	0.1	23.74	gene45804	-31145	.	.	.
NC_035083.1.15653311.15653311	14	0	0.1	23.69	gene12347	0	P23352.3	Anosmin-1	0
NC_035084.1.4850917.4850917	15	0	0	-23.61	gene13773	0	P35289.1	Ras-related protein Rab-15	8e-62
NW_018604049.1.5520.5520	16	0	0	-23.58	gene53845	-1982	P18845.1	Neuronal acetylcholine receptor subunit alpha-3	6e-26
NC_035102.1.25603932.25603932	15	0	0.1	23.46	gene43117	-43496	.	.	.
NC_035104.1.12187192.12187192	16	0	0.1	23.46	gene44818	0	P25107.2	Parathyroid hormone/parathyroid hormone-related peptide receptor	0
NC_035079.1.38811112.38811112	19	0	0	23.4	gene5156	0	B3DK56.1	Receptor-type tyrosine-protein phosphatase U	0
NC_035083.1.28580711.28580711	16	0	0.1	23.33	gene12561	0	Q91690.2	Zinc finger protein GLI1	0
NC_035097.1.49575880.49575880	18	0	0	23.32	gene38106	-97001	.	.	.
NC_035087.1.74835881.74835881	12	0	0	-23.25	gene20643	-11403	.	.	.
NC_035082.1.28407045.28407045	15	0	0.1	23.23	gene10514	0	Q69ZX6.2	MORC family CW-type zinc finger protein 2A	0
NC_035096.1.15755785.15755785	16	0	0	-23.15	gene36318	7097	Q9BG79.2	Sclerostin	2e-54
NC_035095.1.26995731.26995731	14	0	0	-23.14	gene35177	146669	.	.	.
NC_035102.1.434165.434165	14	0	0	23.13	gene42616	0	Q86T65.3	Disheveled-associated activator of morphogenesis 2	0
NC_035092.1.7887430.7887430	15	0	0.1	23.1	gene28880	0	Q6DIN3.1	MBT domain-containing protein 1	0
NC_035093.1.37051431.37051431	12	0	0	22.98	gene31764	0	Q9GKN8.1	Prolargin	5e-135
NC_035079.1.35012672.35012672	10	0	0.1	-22.95	gene5093	-13431	.	.	.
NC_035098.1.45541920.45541920	12	0	0.1	22.92	gene39070	-19029	.	.	.
NC_035089.1.6993998.6993998	10	0	0	22.9	gene23475	0	Q7T292.1	Mitoferrin-2	1e-156
NC_035089.1.47980376.47980376	11	0	0	-22.89	gene24875	0	Q9BSF4.2	Mitochondrial import inner membrane translocase subunit Tim29	1e-50
NC_035084.1.20185736.20185736	16	0	0	22.87	gene14122	5062	P18847.2	Cyclic AMP-dependent transcription factor ATF-3	1e-64
NC_035078.1.10612322.10612322	14	0	0	22.76	gene2166	572	F8W4H9.1	Melanocortin-2 receptor accessory protein 2A	2e-60
NC_035080.1.47165388.47165388	15	0	0.1	22.7	gene6968	53640	.	.	.
NC_035096.1.17071229.17071229	11	0	0	22.68	gene36358	-14256	.	.	.
NC_035077.1.14605332.14605332	16	0	0	22.63	gene327	0	Q6NRD0.1	Ankyrin repeat domain-containing protein 13C-A	0
NC_035080.1.44131704.44131704	14	0	0.1	-22.59	gene6952	-73171	.	.	.
NC_035099.1.22864869.22864869	17	0	0	22.48	gene39511	5800	Q92563.1	Testican-2	1e-100
NC_035103.1.389430.389430	13	0	0.1	22.4	gene43481	46635	.	.	.
NC_035095.1.41393209.41393209	16	0	0.1	22.38	gene35515	9895	Q16678.2	Cytochrome P450 1B1	0
NC_035079.1.48428922.48428922	12	0	0.1	22.31	gene5263	-16578	.	.	.
NC_035097.1.21752228.21752228	14	0	0.1	22.3	gene37442	13950	.	.	.
NC_035086.1.1346736.1346736	13	0	0.1	-22.13	gene17364	-64639	.	.	.
NC_035095.1.16591252.16591252	11	0	0.1	21.99	gene34980	-67347	.	.	.
NC_035097.1.20880590.20880590	13	0	0	21.97	gene37424	21017	.	.	.
NC_035087.1.59914831.59914831	10	0	0.1	21.91	gene20291	-25703	.	.	.
NC_035103.1.7972078.7972078	19	0	0	21.89	gene43649	31817	.	.	.
NC_035077.1.15873810.15873810	12	0	0	21.88	gene373	7328	Q99748.1	Neurturin	6e-21
NC_035099.1.6947503.6947503	15	0	0.1	21.87	gene39260	-24199	.	.	.
NC_035077.1.13638802.13638802	17	0	0.1	-21.86	gene301	0	O95477.3	ATP-binding cassette sub-family A member 1	0
NC_035081.1.53594385.53594385	10	0	0.1	-21.82	gene8971	0	O95996.1	Adenomatous polyposis coli protein 2	0
NC_035078.1.427939.427939	15	0	0	-21.75	gene1699	7614	Q7YS54.1	Non-syndromic hearing impairment protein 5 homolog	6e-57
NC_035082.1.42701358.42701358	18	0	0	21.72	gene10814	0	O35430.1	Amyloid beta A4 precursor protein-binding family A member 1	0
NC_035080.1.65919600.65919600	16	0	0.1	21.71	gene7390	5553	Q86WC4.1	Osteopetrosis-associated transmembrane protein 1	5e-57
NC_035091.1.2241932.2241932	13	0	0.1	21.68	gene27305	-40606	.	.	.
NC_035081.1.12103493.12103493	16	0	0.1	-21.65	gene8013	-6504	.	.	4e-08
NC_035092.1.17326104.17326104	13	0	0.1	21.49	gene29128	0	F1NHE9.1	ATP-sensitive inward rectifier potassium channel 12	0
NC_035102.1.11088839.11088839	14	0	0	21.49	gene42746	0	O15090.3	Zinc finger protein 536	0
NC_035090.1.58335486.58335486	19	0	0	21.41	gene26882	-1845	O88803.1	Leukocyte cell-derived chemotaxin-2	5e-39
NC_035077.1.66640394.66640394	14	0	0	-21.31	gene1315	-6391	Q9NR82.3	Potassium voltage-gated channel subfamily KQT member 5	0
NC_035082.1.71361250.71361250	18	0	0.1	21.24	gene11430	0	O15405.2	TOX high mobility group box family member 3	1e-85
NC_035091.1.42975345.42975345	13	0	0	21.15	gene28084	40120	.	.	.
NC_035093.1.21078473.21078473	16	0	0	21.15	gene31442	-4914	B2RW38.1	Cilia- and flagella-associated protein 58	0
NC_035098.1.32398159.32398159	17	0	0.1	-21.15	gene38855	-24602	.	.	.
NC_035088.1.44396623.44396623	16	0	0	21.1	gene21660	-1823	P35560.1	ATP-sensitive inward rectifier potassium channel 1	3e-153
NC_035080.1.49846207.49846207	14	0	0	21.07	gene7012	3976	Q13002.1	Glutamate receptor ionotropic, kainate 2	0
NC_035079.1.61315834.61315834	17	0	0	21.06	gene5549	-25283	.	.	.
NW_018559374.1.32811.32811	18	0	0	21.06	.	-1	.	.	.
NC_035098.1.17854505.17854505	14	0	0	21.04	gene38554	0	O60229.2	Kalirin	0
NC_035081.1.20791403.20791403	18	0	0	21.02	gene8233	39634	.	.	.
NC_035097.1.26679349.26679349	18	0	0	21.02	gene37533	0	Q1LVW0.2	Ankyrin repeat and BTB/POZ domain-containing protein BTBD11-A	0
NC_035091.1.42748718.42748718	12	0	0	21.01	gene28083	0	Q91WE9.2	Protein FAM19A5	2e-63
NC_035086.1.48011074.48011074	18	0	0.1	20.96	gene18447	153	Q9UP79.2	A disintegrin and metalloproteinase with thrombospondin motifs 8	0
NC_035088.1.65472463.65472463	12	0	0	20.95	gene22244	60703	.	.	.
NC_035104.1.36026672.36026672	13	0	0	-20.93	gene45444	0	Q9ULB5.2	Cadherin-7	6e-103
NC_035084.1.48267022.48267022	14	0	0.1	20.92	gene14666	0	A2PYH4.2	Probable ATP-dependent DNA helicase HFM1	0
NC_035091.1.12806033.12806033	18	0	0	20.92	gene27533	0	E6ZIJ1.1	RanBP-type and C3HC4-type zinc finger-containing protein 1	0
NC_035087.1.30042841.30042841	16	0	0.1	20.89	gene19596	0	O02695.1	Receptor-type tyrosine-protein phosphatase N2	0
NC_035080.1.18436945.18436945	18	0	0	20.87	gene6516	84900	.	.	.
NC_035100.1.11073217.11073217	17	0	0.1	20.83	gene40213	0	Q5FWQ6.1	Dynein assembly factor with WDR repeat domains 1	5e-66
NC_035077.1.21872772.21872772	17	0	0	20.82	gene516	0	Q5R5Y3.1	Beta-1,3-galactosyltransferase 2	2e-70
NC_035096.1.15763533.15763533	17	0	0	20.77	gene36318	14845	.	.	.
NC_035105.1.7506523.7506523	15	0	0	20.76	gene45700	177880	.	.	.
NC_035093.1.9223280.9223280	16	0	0	-20.72	gene31087	0	Q9JIR4.1	Regulating synaptic membrane exocytosis protein 1	0
NC_035089.1.26570749.26570749	14	0	0.1	20.65	gene24110	0	Q91048.1	Inactive tyrosine-protein kinase 7	0
NC_035094.1.23041032.23041032	19	0	0	20.64	gene33513	-140807	.	.	.
NC_035093.1.19023257.19023257	13	0	0	20.58	gene31385	7090	.	.	0.32
NC_035078.1.73044512.73044512	11	0	0.1	-20.56	gene3511	0	Q6AZD4.1	Mitochondrial inner membrane protease subunit 2	1e-43
NC_035100.1.21464165.21464165	17	0	0	20.54	gene40522	20624	.	.	.
NC_035085.1.64990713.64990713	18	0	0.1	-20.53	gene17259	16331	.	.	.
NC_035092.1.7293878.7293878	16	0	0.1	20.44	gene28866	0	O54898.2	Voltage-dependent T-type calcium channel subunit alpha-1G	2e-144
NC_035102.1.11670803.11670803	14	0	0.1	20.35	gene42752	0	O15943.2	Neural-cadherin	0
NC_035079.1.50065808.50065808	17	0	0	20.27	gene5291	82120	.	.	.
NC_035078.1.44061119.44061119	15	0	0	20.2	gene2894	139642	.	.	.
NC_035082.1.10998402.10998402	14	0	0	20.2	gene10037	0	Q7T297.2	Protein FAM172A	1e-103
NC_035097.1.37380099.37380099	16	0	0.1	20.18	gene37901	-9625	O95631.2	Netrin-1	2e-75
NC_035086.1.22506310.22506310	12	0	0.1	20.09	gene17745	0	P48051.1	G protein-activated inward rectifier potassium channel 2	0
NC_035101.1.39135459.39135459	16	0	0	20.08	gene41724	19743	.	.	.
NC_035078.1.44646612.44646612	16	0	0	20.03	gene2897	0	Q9QY42.1	Prosaposin receptor GPR37	2e-152
NC_035097.1.24260893.24260893	17	0	0	20	gene37507	0	Q96QE2.3	Proton myo-inositol cotransporter	0
NC_035094.1.40439264.40439264	11	0	0.1	19.88	gene34015	-13054	.	.	.
NC_035105.1.10395150.10395150	19	0	0	19.85	gene45735	0	P05221.1	Nucleoplasmin	5e-34
NC_035089.1.23706180.23706180	16	0	0.1	19.71	gene24036	0	.	.	4
NC_035104.1.20809908.20809908	16	0	0.1	19.7	gene44986	-33910	.	.	.
NC_035078.1.64579979.64579979	14	0	0.1	19.68	gene3323	-153517	.	.	.
NC_035094.1.3299223.3299223	13	0	0.1	19.61	gene32878	0	Q04205.2	Tensin	2e-172
NC_035095.1.39977640.39977640	14	0	0.1	19.51	gene35483	3864	Q6X4M3.1	Protein lin-52 homolog	6e-73
NC_035088.1.58502240.58502240	15	0	0.1	19.41	gene21914	0	Q8WWM7.2	Ataxin-2-like protein	1e-99
NC_035077.1.43104295.43104295	16	0	0.1	19.4	gene877	-89281	.	.	.
NC_035095.1.37328663.37328663	14	0	0	-19.4	gene35396	0	Q7T2H2.1	Fibroblast growth factor receptor-like 1	0
NC_035101.1.32579636.32579636	16	0	0	19.4	gene41604	-53593	.	.	.
NC_035105.1.9783074.9783074	15	0	0.1	19.39	gene45719	0	Q9QUH6.2	Ras/Rap GTPase-activating protein SynGAP	1e-18
NC_035090.1.25447882.25447882	17	0	0.1	19.38	gene25995	76564	.	.	.
NC_035089.1.15836286.15836286	13	0	0	19.36	gene23748	0	Q9JLT0.1	Myosin-10	0
NC_035089.1.38960399.38960399	16	0	0.1	19.33	gene24501	0	Q9HCD6.3	Protein TANC2	0
NC_035083.1.46594264.46594264	19	0	0.1	19.26	gene12909	0	Q8R2V2.2	Intermediate filament family orphan 2	3e-159
NC_035083.1.49529825.49529825	14	0	0.1	19.2	gene12966	4532	.	.	0.014
NC_035093.1.26193358.26193358	14	0	0	19.15	gene31527	0	Q9WTP5.2	Cadherin-22	0
NC_035099.1.11033038.11033038	13	0	0.1	-19.08	gene39348	0	Q13555.3	Calcium/calmodulin-dependent protein kinase type II subunit gamma	3e-97
NC_035092.1.36452784.36452784	19	0	0.1	19.02	gene29620	0	O88721.1	Vasopressin V2 receptor	3e-71
NC_035099.1.28705202.28705202	15	0	0	18.95	gene39611	0	Q96PZ7.2	CUB and sushi domain-containing protein 1	0
NC_035100.1.33957792.33957792	13	0	0.1	18.88	gene40745	-7706	A2BID5.1	Ventricular zone-expressed PH domain-containing protein	9e-130
NC_035084.1.23676969.23676969	15	0	0.1	-18.82	gene14219	0	Q8NCM2.3	Potassium voltage-gated channel subfamily H member 5	0
NC_035095.1.16637604.16637604	14	0	0	18.66	gene34981	-65836	.	.	.
NC_035094.1.50663669.50663669	13	0	0.1	18.62	gene34254	-3412	P56696.2	Potassium voltage-gated channel subfamily KQT member 4	0
NC_035097.1.31963199.31963199	16	0	0	18.56	gene37655	0	Q8K083.1	Zinc finger protein 536	1e-17
NC_035096.1.13264922.13264922	15	0	0.1	18.49	gene36259	0	.	.	0.0008
NC_035100.1.16398415.16398415	12	0	0	18.43	gene40364	-13473	.	.	.
NC_035096.1.11980310.11980310	17	0	0	18.27	gene36239	0	Q9P212.3	1-phosphatidylinositol 4,5-bisphosphate phosphodiesterase epsilon-1	0
NC_035090.1.73561805.73561805	14	0	0	18.14	gene27162	218171	.	.	.
NC_035093.1.61564875.61564875	17	0	0.1	18.07	gene32325	0	Q69Z26.2	Contactin-4	0
NC_035084.1.33809798.33809798	18	0	0.1	18.04	gene14402	0	Q80T74.3	Kelch-like protein 29	2e-180
NC_035092.1.27477811.27477811	16	0	0.1	18.02	gene29459	0	Q99PF4.2	Cadherin-23	0
NC_035098.1.1345187.1345187	17	0	0	18	gene38273	-69619	.	.	.
NC_035079.1.40370727.40370727	13	0	0.1	17.99	gene5175	157882	.	.	.
NC_035088.1.72156510.72156510	17	0	0	17.97	gene22492	-7295	Q9UGR2.1	Zinc finger CCCH domain-containing protein 7B	0
NC_035080.1.39104560.39104560	12	0	0	17.96	gene6826	0	Q6P3S1.2	DENN domain-containing protein 1B	0
NW_018544222.1.10923.10923	16	0	0.1	17.93	.	-1	.	.	.
NC_035081.1.31264754.31264754	19	0	0.1	17.89	gene8445	0	Q90635.1	Dihydropyrimidinase-related protein 2	0
NC_035091.1.52449050.52449050	17	0	0.1	17.88	gene28333	-18998	.	.	.
NC_035092.1.7385003.7385003	12	0	0.1	-17.87	gene28866	0	O54898.2	Voltage-dependent T-type calcium channel subunit alpha-1G	2e-144
NC_035079.1.39412754.39412754	14	0	0.1	17.83	gene5160	5066	A2A884.1	Transcription factor HIVEP3	6e-79
NC_035090.1.20716167.20716167	18	0	0.1	17.77	gene25900	49083	.	.	.
NC_035090.1.11307757.11307757	19	0	0	17.63	gene25697	0	Q96L42.2	Potassium voltage-gated channel subfamily H member 8	6e-142
NC_035098.1.16841849.16841849	19	0	0.1	17.6	gene38536	0	Q99569.2	Plakophilin-4	0
NC_035079.1.37902503.37902503	18	0	0.1	17.5	gene5142	0	P17247.1	Transforming growth factor beta-2	0
NC_035088.1.79764554.79764554	18	0	0	17.46	gene22798	28806	.	.	.
NC_035089.1.8538987.8538987	17	0	0.1	17.45	gene23527	-41208	.	.	.
NC_035092.1.12119675.12119675	19	0	0	17.35	gene28973	0	Q9ULK0.2	Glutamate receptor ionotropic, delta-1	0
NC_035101.1.48331737.48331737	16	0	0	17.24	gene41843	94405	.	.	.
NW_018623482.1.80522.80522	17	0	0.1	17.23	gene54760	-72824	.	.	.
NC_035101.1.27407022.27407022	14	0	0.1	17.15	gene41506	-100448	.	.	.
NC_035101.1.66279298.66279298	19	0	0.1	17.13	gene42262	-127406	.	.	.
NC_035089.1.6585491.6585491	16	0	0.1	17.12	gene23454	53072	.	.	.
NC_035079.1.65620088.65620088	17	0	0	17.07	gene5609	0	.	.	8e-08
NC_035093.1.40915036.40915036	18	0	0	16.82	gene31849	12116	.	.	.
NC_035094.1.8615519.8615519	14	0	0.1	16.82	gene33090	-16026	.	.	.
NC_035094.1.23178798.23178798	17	0	0	16.5	gene33515	-105558	.	.	.
NC_035105.1.7892151.7892151	16	0	0.1	16.44	gene45701	0	O88207.2	Collagen alpha-1(V) chain	8e-168
NC_035085.1.36750260.36750260	13	0	0.1	16.41	gene16554	0	Q9HAZ2.3	PR domain zinc finger protein 16	2e-171
NC_035092.1.8455105.8455105	16	0	0.1	16.2	gene28885	-105842	.	.	.
NC_035101.1.35167576.35167576	16	0	0.1	16.11	gene41680	0	Q3UH68.2	LIM and calponin homology domains-containing protein 1	0
NC_035081.1.54585682.54585682	18	0	0.1	16.04	gene8993	0	Q92900.2	Regulator of nonsense transcripts 1	0
NC_035079.1.14260834.14260834	13	0	0.1	-16.03	gene4415	-8165	Q62645.2	Glutamate receptor ionotropic, NMDA 2D	7e-164
NC_035087.1.45459592.45459592	19	0	0	15.72	gene19853	0	Q9HCF6.4	Transient receptor potential cation channel subfamily M member 3	0
NC_035078.1.58064450.58064450	18	0	0.1	15.06	gene3192	0	Q13972.2	Ras-specific guanine nucleotide-releasing factor 1	0
NC_035083.1.3869237.3869237	16	0	0.1	14.87	gene11921	5943	Q60519.2	Semaphorin-5B	0
NC_035094.1.34274694.34274694	19	0	0.1	14.49	gene33821	0	Q5R7F5.1	Semaphorin-6D	0
NC_035080.1.65613403.65613403	19	0	0	-14.02	gene7385	0	Q2Q0I9.2	Fibronectin type III domain-containing protein 1	4e-93
NC_035081.1.8190989.8190989	18	0	0.1	11.72	gene7909	-2985	Q5F2N3.3	Alpha-(1,3)-fucosyltransferase 10	1e-94
NC_035084.1.79433558.79433558	19	0	0.1	11.07	gene15478	47524	.	.	.

## Sheet: DevelopmentalDMC
chr.start.stop	n	pvalue	FDR	percent.diff	Gene	dist.to.gene.bp	UniprotID	Uniprot.Desc	E.Value
NC_035079.1.32123422.32123422	31	0	0	77.82	gene5026	23965	.	.	.
NC_035079.1.54857867.54857867	39	0	0	-75.46	gene5420	0	Q95LD9.1	Aryl hydrocarbon receptor	0
NC_035085.1.30819670.30819670	27	0	0	73.66	gene16388	-2432	Q8IXH8.3	Cadherin-like protein 26	9e-87
NC_035079.1.50470810.50470810	36	0	0	-71.03	gene5299	0	Q99569.2	Plakophilin-4	0
NC_035086.1.43986776.43986776	39	0	0	-70.5	gene18346	0	Q6SA95.1	Coagulation factor IX	5e-26
NC_035086.1.43986713.43986713	38	0	0	-70.4	gene18346	0	Q6SA95.1	Coagulation factor IX	5e-26
NC_035091.1.1430063.1430063	31	0	0	69.88	gene27293	10694	.	.	.
NC_035086.1.43986756.43986756	39	0	0	-69.12	gene18346	0	Q6SA95.1	Coagulation factor IX	5e-26
NC_035079.1.50470787.50470787	36	0	0	-68.77	gene5299	0	Q99569.2	Plakophilin-4	0
NC_035098.1.39974922.39974922	39	0	0	-68.77	gene38968	-4761	Q90669.1	Activin receptor type-2A	0
NC_035079.1.50470794.50470794	36	0	0	-68.51	gene5299	0	Q99569.2	Plakophilin-4	0
NC_035079.1.54857818.54857818	38	0	0	-66.51	gene5420	0	Q95LD9.1	Aryl hydrocarbon receptor	0
NC_035086.1.43986716.43986716	38	0	0	-66.41	gene18346	0	Q6SA95.1	Coagulation factor IX	5e-26
NC_035079.1.50470828.50470828	39	0	0	-66.32	gene5299	0	Q99569.2	Plakophilin-4	0
NC_035102.1.3029097.3029097	26	0	0	65.51	gene42635	0	Q9BVS5.2	tRNA (adenine(58)-N(1))-methyltransferase, mitochondrial	1e-92
NC_035086.1.43986724.43986724	38	0	0	-65.43	gene18346	0	Q6SA95.1	Coagulation factor IX	5e-26
NC_035079.1.50470817.50470817	36	0	0	-65.38	gene5299	0	Q99569.2	Plakophilin-4	0
NC_035086.1.43986771.43986771	39	0	0	-65.21	gene18346	0	Q6SA95.1	Coagulation factor IX	5e-26
NC_035079.1.50470823.50470823	36	0	0	-64.96	gene5299	0	Q99569.2	Plakophilin-4	0
NC_035094.1.659477.659477	39	0	0	64.86	gene32771	2748	Q9IB89.1	Zinc finger protein ZIC 5	2e-86
NC_035097.1.22437485.22437485	39	0	0	-63.98	gene37457	-10578	.	.	.
NC_035079.1.54857875.54857875	39	0	0	-63.6	gene5420	0	Q95LD9.1	Aryl hydrocarbon receptor	0
NC_035083.1.64060207.64060207	38	0	0	-63.42	gene13392	0	Q08BB3.1	DDB1- and CUL4-associated factor 12	0
NC_035083.1.26962606.26962606	31	0	0	62.83	gene12533	-10281	.	.	.
NC_035079.1.51766527.51766527	25	0	0	62.52	gene5322	-15691	.	.	.
NC_035103.1.6240303.6240303	37	0	0	-61.88	gene43616	0	Q1L994.1	Protein phosphatase 1 regulatory subunit 37	0
NC_035103.1.6240321.6240321	39	0	0	-61.69	gene43616	0	Q1L994.1	Protein phosphatase 1 regulatory subunit 37	0
NC_035102.1.34717275.34717275	35	0	0	61.46	gene43333	0	Q91ZU0.2	Ankyrin repeat and SOCS box protein 7	2e-112
NC_035077.1.11563772.11563772	27	0	0	60.72	gene234	0	Q9H2P9.2	Diphthine methyl ester synthase	2e-51
NC_035094.1.42211885.42211885	28	0	0	-60.68	gene34048	0	Q9PVE4.2	Thyroid hormone receptor beta	5e-150
NC_035090.1.6410300.6410300	37	0	0	-60.38	gene25596	0	Q9NZI7.1	Upstream-binding protein 1	3e-56
NC_035098.1.35878341.35878341	26	0	0	60.33	gene38884	0	Q60519.2	Semaphorin-5B	0
NC_035089.1.22399720.22399720	26	0	0	-60.23	gene23998	0	Q7T2G1.1	Interferon regulatory factor 2-binding protein 2-B	0
NC_035090.1.20320121.20320121	31	0	0	-60.07	gene25888	0	Q9PVE4.2	Thyroid hormone receptor beta	0
NC_035086.1.43986743.43986743	39	0	0	-60.05	gene18346	0	Q6SA95.1	Coagulation factor IX	5e-26
NC_035088.1.64914086.64914086	22	0	0	59.63	gene22226	0	Q9UJW8.2	Zinc finger protein 180	6e-77
NC_035093.1.20775249.20775249	26	0	0	-59.01	gene31436	4743	P46098.1	5-hydroxytryptamine receptor 3A	3e-54
NC_035087.1.50382353.50382353	31	0	0	58.85	gene20015	0	P32856.3	Syntaxin-2	3e-93
NC_035079.1.36268409.36268409	26	0	0	-58.69	gene5106	61816	.	.	.
NC_035090.1.20320138.20320138	31	0	0	-58.63	gene25888	0	Q9PVE4.2	Thyroid hormone receptor beta	0
NC_035086.1.43986876.43986876	38	0	0	-58.44	gene18346	0	Q6SA95.1	Coagulation factor IX	5e-26
NW_018557253.1.30188.30188	34	0	0	-58.39	gene50388	0	Q95116.2	Thrombospondin-2	9e-76
NC_035090.1.66518997.66518997	31	0	0	-57.89	gene27004	15150	.	.	.
NC_035079.1.54857940.54857940	38	0	0	-57.82	gene5420	0	Q95LD9.1	Aryl hydrocarbon receptor	0
NC_035083.1.15597726.15597726	37	0	0	-57.16	gene12344	0	P29074.1	Tyrosine-protein phosphatase non-receptor type 4	0
NC_035077.1.65859492.65859492	31	0	0	-57.02	gene1298	0	Q17QZ7.1	Tetratricopeptide repeat protein 27	0
NC_035081.1.58661763.58661763	26	0	0	-56.98	gene9117	0	Q6NYU6.1	Midnolin	4e-89
NC_035085.1.43097979.43097979	25	0	0	56.88	gene16692	0	B0S5N4.2	Plexin A3	0
NC_035087.1.34369724.34369724	35	0	0	-56.82	gene19680	0	.	.	4e-05
NC_035089.1.10117562.10117562	20	0	0	56.69	gene23573	49939	.	.	.
NC_035086.1.54163214.54163214	25	0	0	-55.99	gene18593	8860	.	.	3.4
NC_035080.1.51081059.51081059	22	0	0	55.94	gene7036	-5280	Q4R6K2.1	Zinc transporter 1	3e-131
NC_035098.1.39974974.39974974	39	0	0	-55.52	gene38968	-4813	Q90669.1	Activin receptor type-2A	0
NC_035102.1.25253810.25253810	39	0	0	-55.41	gene43104	0	O00268.2	Transcription initiation factor TFIID subunit 4	8e-86
NC_035086.1.67084793.67084793	31	0	0	55.32	gene18949	0	Q13454.1	Tumor suppressor candidate 3	2e-45
NC_035080.1.34964981.34964981	26	0	0	-54.84	gene6780	0	O12990.1	Tyrosine-protein kinase JAK1	0
NC_035086.1.54163205.54163205	31	0	0	-54.75	gene18593	8851	.	.	3.4
NC_035094.1.42211905.42211905	28	0	0	-54.73	gene34048	0	Q9PVE4.2	Thyroid hormone receptor beta	5e-150
NC_035079.1.50470911.50470911	33	0	0	-54.61	gene5299	0	Q99569.2	Plakophilin-4	0
NW_018649953.1.251.251	29	0	0	54.59	gene55619	12008	.	.	.
NC_035103.1.10045989.10045989	31	0	0	-54.56	gene43716	0	Q9Y2S7.1	Polymerase delta-interacting protein 2	0
NC_035082.1.56305496.56305496	21	0	0	-54.38	gene11064	0	Q8TE60.3	A disintegrin and metalloproteinase with thrombospondin motifs 18	0
NC_035080.1.24709438.24709438	30	0	0	54.31	gene6632	0	O94915.2	Protein furry homolog-like	0
NC_035096.1.27301211.27301211	30	0	0	54.21	gene36587	0	Q9ERS1.1	Potassium channel subfamily K member 12	1e-174
NC_035086.1.43986707.43986707	38	0	0	-54.06	gene18346	0	Q6SA95.1	Coagulation factor IX	5e-26
NC_035098.1.39974948.39974948	39	0	0	-53.92	gene38968	-4787	Q90669.1	Activin receptor type-2A	0
NC_035086.1.43986760.43986760	39	0	0	-53.85	gene18346	0	Q6SA95.1	Coagulation factor IX	5e-26
NC_035089.1.25453813.25453813	25	0	0	53.79	gene24089	572	Q80V23.1	Zinc finger protein 32	5e-38
NC_035081.1.89913921.89913921	30	0	0	53.76	gene9774	0	Q60575.2	Kinesin-like protein KIF1B	4e-176
NC_035077.1.65859521.65859521	31	0	0	-53.73	gene1298	0	Q17QZ7.1	Tetratricopeptide repeat protein 27	0
NC_035079.1.70446591.70446591	27	0	0	-53.69	gene5724	0	Q9D219.3	B-cell CLL/lymphoma 9 protein	9e-89
NC_035077.1.51957977.51957977	25	0	0	53.33	gene1031	-86415	.	.	.
NC_035103.1.6240361.6240361	39	0	0	-53.28	gene43616	0	Q1L994.1	Protein phosphatase 1 regulatory subunit 37	0
NC_035092.1.33676903.33676903	33	0	0	53	gene29544	66796	.	.	.
NC_035096.1.18319229.18319229	32	0	0	-52.9	gene36376	0	Q5ZL67.1	Nuclear factor erythroid 2-related factor 1	0
NC_035100.1.27833796.27833796	29	0	0.1	52.71	gene40627	0	Q8R508.1	Protocadherin Fat 3	0
NC_035088.1.84751288.84751288	24	0	0	52.48	gene22950	0	O75460.2	Serine/threonine-protein kinase/endoribonuclease IRE1	2e-141
NW_018554986.1.788.788	24	0	0	52.45	.	-1	.	.	.
NC_035078.1.62045112.62045112	37	0	0	-52.44	gene3279	0	Q7RTR2.2	NLR family CARD domain-containing protein 3	1e-95
NC_035078.1.42730731.42730731	28	0	0	52.37	gene2883	0	Q70IA6.1	MOB kinase activator 2	9e-122
NC_035087.1.50382253.50382253	30	0	0	-52.33	gene20015	0	P32856.3	Syntaxin-2	3e-93
NC_035079.1.28062182.28062182	39	0	0	-52.27	gene4886	0	Q7L0J3.1	Synaptic vesicle glycoprotein 2A	0
NC_035093.1.36854145.36854145	39	0	0	-52.19	gene31755	14549	.	.	.
NC_035078.1.84419463.84419463	39	0	0	-51.9	gene3806	0	Q3B7H1.1	Glutamine amidotransferase-like class 1 domain-containing protein 1	1e-108
NC_035103.1.6240323.6240323	39	0	0	-51.85	gene43616	0	Q1L994.1	Protein phosphatase 1 regulatory subunit 37	0
NC_035085.1.11105944.11105944	33	0	0	51.82	gene15996	-50952	.	.	.
NC_035094.1.42211935.42211935	28	0	0	-51.77	gene34048	0	Q9PVE4.2	Thyroid hormone receptor beta	5e-150
NC_035101.1.32542320.32542320	26	0	0	-51.58	gene41604	-16277	.	.	.
NC_035079.1.36268406.36268406	26	0	0	-50.9	gene5106	61813	.	.	.
NC_035085.1.26916267.26916267	32	0	0	-50.76	gene16317	47086	.	.	.
NC_035097.1.37235915.37235915	27	0	0	-50.76	gene37891	0	Q12873.3	Chromodomain-helicase-DNA-binding protein 3	0
NC_035080.1.55253502.55253502	38	0	0	-50.69	gene7115	4099	Q6VB83.1	5-hydroxytryptamine receptor 1E	2e-160
NC_035079.1.68189182.68189182	31	0	0	50.67	gene5662	-4673	Q8CI59.1	Metalloreductase STEAP3	4e-148
NC_035084.1.52049776.52049776	26	0	0.1	-50.57	gene14780	-30075	.	.	.
NC_035079.1.70446566.70446566	29	0	0	-50.45	gene5724	0	Q9D219.3	B-cell CLL/lymphoma 9 protein	9e-89
NC_035093.1.75417501.75417501	30	0	0	50.35	gene32709	0	Q28623.2	Sarcolemmal membrane-associated protein	2e-99
NC_035091.1.40088059.40088059	32	0	0	-50.16	gene28039	0	Q3TTA7.3	E3 ubiquitin-protein ligase CBL-B	0
NC_035089.1.33009756.33009756	35	0	0	-49.96	gene24288	0	Q61792.1	LIM and SH3 domain protein 1	2e-83
NC_035077.1.65859496.65859496	31	0	0	-49.63	gene1298	0	Q17QZ7.1	Tetratricopeptide repeat protein 27	0
NC_035078.1.6403366.6403366	25	0	0	49.53	gene2009	0	Q00196.4	POU domain, class 2, transcription factor 2	3e-98
NW_018557253.1.30191.30191	34	0	0	-49.53	gene50388	0	Q95116.2	Thrombospondin-2	9e-76
NC_035101.1.37611921.37611921	25	0	0	49.48	gene41716	0	O60879.1	Protein diaphanous homolog 2	0
NC_035086.1.41436852.41436852	36	0	0	-49.45	gene18235	-4004	Q3MHN0.1	Proteasome subunit beta type-6	4e-107
NC_035103.1.7849204.7849204	22	0	0	49.45	gene43648	-136261	.	.	.
NC_035094.1.50681159.50681159	39	0	0	-49.39	gene34255	0	Q5E9X1.1	Nuclear transcription factor Y subunit gamma	1e-88
NC_035077.1.14000584.14000584	27	0	0	49.33	gene315	898	Q8TDN2.1	Potassium voltage-gated channel subfamily V member 2	9e-106
NC_035094.1.21559690.21559690	28	0	0	-49.32	gene33503	0	Q6Q2B2.1	Muscleblind-like protein 2a	2e-170
NC_035093.1.11793880.11793880	31	0	0	49.27	gene31123	-34615	.	.	.
NC_035091.1.40219570.40219570	30	0	0	49.17	gene28043	35605	.	.	.
NC_035101.1.41364002.41364002	21	0	0.1	-49.17	gene41753	2040	P51596.1	GTP cyclohydrolase 1	7e-154
NW_018611646.1.13644.13644	28	0	0	49.14	.	-1	.	.	.
NC_035078.1.61287207.61287207	39	0	0	-49.1	gene3272	0	Q9BYB0.3	SH3 and multiple ankyrin repeat domains protein 3	5e-175
NC_035098.1.39974926.39974926	39	0	0	-49.02	gene38968	-4765	Q90669.1	Activin receptor type-2A	0
NC_035088.1.51162617.51162617	22	0	0	48.97	gene21741	0	Q07802.1	Transcription factor COE1	0
NW_018585887.1.6094.6094	34	0	0	48.94	gene52670	0	P12027.2	Polysialoglycoprotein	7e-104
NC_035082.1.46465870.46465870	23	0	0	48.87	gene10908	0	Q9BYS8.2	Leucine-rich repeat-containing protein 2	2e-94
NC_035090.1.20320099.20320099	31	0	0	-48.86	gene25888	0	Q9PVE4.2	Thyroid hormone receptor beta	0
NC_035079.1.70446562.70446562	31	0	0	-48.76	gene5724	0	Q9D219.3	B-cell CLL/lymphoma 9 protein	9e-89
NC_035088.1.71042912.71042912	39	0	0	48.67	gene22432	-25606	.	.	.
NC_035103.1.6240367.6240367	39	0	0	-48.64	gene43616	0	Q1L994.1	Protein phosphatase 1 regulatory subunit 37	0
NC_035084.1.52049762.52049762	26	0	0	-48.57	gene14780	-30061	.	.	.
NC_035095.1.29674145.29674145	37	0	0	-48.46	gene35221	0	Q9QZQ0.1	Neuronal PAS domain-containing protein 3	0
NC_035094.1.42211948.42211948	28	0	0	-48.41	gene34048	0	Q9PVE4.2	Thyroid hormone receptor beta	5e-150
NW_018537325.1.20230.20230	34	0	0	48.4	.	-1	.	.	.
NC_035093.1.12741357.12741357	38	0	0	-48.34	gene31150	1553	Q8R2V5.1	Arf-GAP with dual PH domain-containing protein 2	1e-152
NC_035087.1.31574871.31574871	22	0	0	48.3	gene19619	-207	.	.	0.2
NC_035090.1.65242373.65242373	35	0	0	48.3	gene26974	0	O93512.1	GDNF family receptor alpha-4	2e-163
NC_035092.1.14183072.14183072	28	0	0	-48.19	gene29020	0	Q924A0.2	Transcription factor 7-like 2	1e-82
NC_035090.1.47754717.47754717	31	0	0	48.17	gene26538	0	Q8N431.2	Ras-GEF domain-containing family member 1C	3e-180
NC_035086.1.62827200.62827200	24	0	0	48.15	gene18878	0	P50851.4	Lipopolysaccharide-responsive and beige-like anchor protein	0
NC_035098.1.39974904.39974904	38	0	0	-48.07	gene38968	-4743	Q90669.1	Activin receptor type-2A	0
NC_035093.1.40261067.40261067	34	0	0	48.03	gene31828	0	P49025.3	Citron Rho-interacting kinase	0
NC_035103.1.4183935.4183935	27	0	0	47.99	gene43558	5065	.	.	.
NC_035087.1.37925581.37925581	26	0	0	47.98	gene19729	-13359	.	.	.
NC_035102.1.22637141.22637141	31	0	0	47.8	gene43048	-27125	.	.	.
NC_035082.1.52905107.52905107	29	0	0	-47.72	gene10989	0	Q13574.3	Diacylglycerol kinase zeta	0
NC_035079.1.70446614.70446614	27	0	0	-47.54	gene5724	0	Q9D219.3	B-cell CLL/lymphoma 9 protein	9e-89
NC_035078.1.28064174.28064174	31	0	0	-47.51	gene2677	0	.	.	4.9
NC_035077.1.65859531.65859531	31	0	0	-47.48	gene1298	0	Q17QZ7.1	Tetratricopeptide repeat protein 27	0
NC_035093.1.66922673.66922673	34	0	0	47.4	gene32476	0	Q1ZZH0.1	Metabotropic glutamate receptor 4	0
NC_035082.1.35292034.35292034	29	0	0	47.32	gene10668	31058	.	.	.
NC_035104.1.865428.865428	25	0	0	-47.25	gene44507	-16986	.	.	.
NC_035100.1.6816933.6816933	32	0	0	47.16	gene40084	5133	Q9IAT6.1	Delta-like protein C	0
NC_035081.1.64165590.64165590	30	0	0	47.15	gene9273	-5908	Q803Q4.1	DEP domain-containing protein 1A	0
NC_035088.1.42170778.42170778	23	0	0.1	-47.13	gene21631	0	O08523.2	Alpha-tectorin	0
NC_035101.1.62277339.62277339	27	0	0	47.08	gene42178	3294	Q96FX7.1	tRNA (adenine(58)-N(1))-methyltransferase catalytic subunit TRMT61A	6e-150
NC_035079.1.69684899.69684899	32	0	0	-46.95	gene5706	0	P23352.3	Anosmin-1	0
NC_035080.1.41194212.41194212	30	0	0	46.94	gene6886	0	P27361.4	Mitogen-activated protein kinase 3	0
NC_035089.1.22399659.22399659	26	0	0	-46.93	gene23998	0	Q7T2G1.1	Interferon regulatory factor 2-binding protein 2-B	0
NC_035092.1.56535699.56535699	28	0	0	46.93	gene30230	0	Q6PBI2.1	Pancreatic progenitor cell differentiation and proliferation factor B	4e-37
NC_035083.1.64060204.64060204	38	0	0	-46.87	gene13392	0	Q08BB3.1	DDB1- and CUL4-associated factor 12	0
NC_035080.1.55253601.55253601	36	0	0	-46.77	gene7115	4198	Q6VB83.1	5-hydroxytryptamine receptor 1E	2e-160
NC_035079.1.69684904.69684904	32	0	0	-46.72	gene5706	0	P23352.3	Anosmin-1	0
NC_035094.1.30277254.30277254	24	0	0.1	-46.72	gene33678	-13328	.	.	.
NC_035104.1.2409787.2409787	28	0	0	-46.71	gene44538	0	P33176.1	Kinesin-1 heavy chain	0
NC_035098.1.16307492.16307492	34	0	0	-46.47	gene38526	0	Q6U841.1	Sodium-driven chloride bicarbonate exchanger	0
NC_035077.1.36370066.36370066	26	0	0.1	46.46	gene764	0	P30372.1	Muscarinic acetylcholine receptor M2	1e-177
NC_035096.1.18319247.18319247	32	0	0	-46.45	gene36376	0	Q5ZL67.1	Nuclear factor erythroid 2-related factor 1	0
NC_035083.1.41828432.41828432	27	0	0	46.44	gene12840	34979	.	.	.
NC_035093.1.11550908.11550908	25	0	0	46.42	gene31119	0	P35580.3	Myosin-10	0
NC_035079.1.72356142.72356142	25	0	0	-46.35	gene5762	7625	Q9R0X5.2	X-linked retinitis pigmentosa GTPase regulator	5e-148
NC_035096.1.18319259.18319259	32	0	0	-46.28	gene36376	0	Q5ZL67.1	Nuclear factor erythroid 2-related factor 1	0
NC_035079.1.50205596.50205596	33	0	0	46.27	gene5292	25139	.	.	.
NC_035105.1.37882208.37882208	27	0	0	46.25	gene46484	0	Q923Q2.5	StAR-related lipid transfer protein 13	5e-61
NC_035100.1.17384916.17384916	27	0	0	46.24	gene40407	0	Q9BUZ4.1	TNF receptor-associated factor 4	0
NC_035080.1.48901952.48901952	21	0	0	-46.2	gene6999	0	O95428.4	Papilin	1e-45
NC_035087.1.65468883.65468883	33	0	0	46.06	gene20378	0	Q13635.2	Protein patched homolog 1	0
NC_035078.1.66374425.66374425	37	0	0	-46.05	gene3365	120351	.	.	.
NC_035103.1.10398451.10398451	31	0	0	45.95	gene43732	0	P87362.1	Bleomycin hydrolase	0
NC_035093.1.641724.641724	37	0	0	45.94	gene30717	-9462	Q5T481.3	RNA-binding protein 20	2e-83
NC_035077.1.41822006.41822006	33	0	0	-45.91	gene862	-2061	.	.	1.7
NC_035100.1.30553923.30553923	21	0	0	45.89	gene40678	-1573	Q8NGN7.1	Putative olfactory receptor 10D4	2e-56
NC_035098.1.44734556.44734556	25	0	0	-45.86	gene39052	-2739	Q96RI8.1	Trace amine-associated receptor 6	3e-38
NC_035101.1.12340360.12340360	38	0	0	45.82	gene41088	0	P42261.2	Glutamate receptor 1	5e-50
NC_035079.1.54857898.54857898	39	0	0	-45.73	gene5420	0	Q95LD9.1	Aryl hydrocarbon receptor	0
NC_035086.1.15118526.15118526	25	0	0	-45.66	gene17618	0	F1M707.2	Neutrophil cytosolic factor 1	7e-157
NC_035082.1.18518472.18518472	33	0	0	45.42	gene10227	-16521	.	.	.
NC_035103.1.6240353.6240353	39	0	0	-45.42	gene43616	0	Q1L994.1	Protein phosphatase 1 regulatory subunit 37	0
NC_035084.1.62249229.62249229	27	0	0	45.4	gene14999	-526	.	.	8.8
NC_035096.1.10634031.10634031	25	0	0	45.38	gene36206	5064	Q8NFU5.1	Inositol polyphosphate multikinase	3e-134
NC_035085.1.11105975.11105975	33	0	0	45.35	gene15996	-50983	.	.	.
NC_035085.1.14347561.14347561	28	0	0	45.35	gene16105	0	O97827.1	Adhesion G protein-coupled receptor L3	0
NC_035087.1.56789142.56789142	29	0	0	45.25	gene20171	-14547	.	.	.
NC_035089.1.17170810.17170810	22	0	0	45.25	gene23794	0	Q96CN4.1	EVI5-like protein	0
NC_035080.1.14197588.14197588	33	0	0	-45.23	gene6391	0	P32183.1	Hepatocyte nuclear factor 3-gamma	4e-24
NC_035097.1.41906784.41906784	29	0	0	45.19	gene37957	0	Q7Z401.2	C-myc promoter-binding protein	0
NC_035080.1.4775762.4775762	25	0	0	45.18	gene6161	-24409	.	.	.
NC_035089.1.27934208.27934208	27	0	0	45.15	gene24130	24289	.	.	.
NC_035089.1.22399683.22399683	26	0	0	-45.13	gene23998	0	Q7T2G1.1	Interferon regulatory factor 2-binding protein 2-B	0
NC_035104.1.2409793.2409793	28	0	0	-45.09	gene44538	0	P33176.1	Kinesin-1 heavy chain	0
NC_035104.1.2409784.2409784	28	0	0	-45.06	gene44538	0	P33176.1	Kinesin-1 heavy chain	0
NC_035091.1.24160601.24160601	25	0	0	45.01	gene27759	58668	.	.	.
NC_035100.1.7629642.7629642	31	0	0	-44.98	gene40120	0	O35899.1	Sodium-dependent serotonin transporter	9e-160
NC_035088.1.5216746.5216746	32	0	0	-44.95	gene20792	1601	.	.	0.93
NC_035101.1.32542294.32542294	26	0	0.1	-44.83	gene41604	-16251	.	.	.
NC_035093.1.44213503.44213503	33	0	0	44.77	gene31955	11251	.	.	.
NC_035104.1.2409799.2409799	28	0	0.1	-44.75	gene44538	0	P33176.1	Kinesin-1 heavy chain	0
NC_035084.1.17842459.17842459	32	0	0	-44.69	gene14068	0	O02773.1	Mannosyl-oligosaccharide 1,2-alpha-mannosidase IA	0
NC_035096.1.18722987.18722987	28	0	0	44.65	gene36393	0	Q5SSM3.1	Rho GTPase-activating protein 44	0
NC_035092.1.14183009.14183009	32	0	0	-44.62	gene29020	0	Q924A0.2	Transcription factor 7-like 2	1e-82
NC_035082.1.52482745.52482745	25	0	0	44.59	gene10978	0	Q9IBD0.1	CUGBP Elav-like family member 1	0
NC_035085.1.29338372.29338372	39	0	0	-44.51	gene16354	-28008	.	.	.
NC_035102.1.25878228.25878228	37	0	0	44.49	gene43121	-3897	Q9NSC2.2	Sal-like protein 1	0
NC_035089.1.18788216.18788216	30	0	0	-44.46	gene23892	0	Q3SWT0.1	Platelet endothelial cell adhesion molecule	2e-56
NC_035084.1.16016342.16016342	26	0	0.1	-44.38	gene14022	-8974	P29279.2	Connective tissue growth factor	0
NC_035093.1.33270389.33270389	26	0	0	44.31	gene31650	0	Q6PHS9.1	Voltage-dependent calcium channel subunit alpha-2/delta-2	0
NC_035101.1.29370443.29370443	36	0	0	44.3	gene41569	91923	.	.	.
NC_035079.1.70446607.70446607	27	0	0.1	-44.28	gene5724	0	Q9D219.3	B-cell CLL/lymphoma 9 protein	9e-89
NC_035081.1.49292850.49292850	25	0	0	-44.25	gene8876	-74763	.	.	.
NC_035079.1.69280763.69280763	36	0	0	44.2	gene5699	0	P26043.3	Radixin	4e-160
NC_035084.1.82157257.82157257	37	0	0	-44.16	gene15546	0	Q62796.3	RalA-binding protein 1	1e-109
NC_035094.1.58130064.58130064	32	0	0.1	-44.05	gene34404	-10097	.	.	.
NC_035078.1.83511206.83511206	30	0	0.1	43.99	gene3778	-228	Q03721.2	Potassium voltage-gated channel subfamily C member 4	7e-142
NC_035079.1.48537708.48537708	35	0	0	43.98	gene5265	0	D3Z7P3.1	Glutaminase kidney isoform, mitochondrial	0
NC_035103.1.9310540.9310540	33	0	0	-43.94	gene43680	0	P48546.1	Gastric inhibitory polypeptide receptor	2e-145
NC_035080.1.18338549.18338549	36	0	0	-43.88	gene6514	1473	.	.	4.3
NC_035083.1.52181650.52181650	36	0	0	-43.86	gene13061	216	Q99624.1	Sodium-coupled neutral amino acid transporter 3	2e-87
NC_035079.1.70446581.70446581	27	0	0	-43.84	gene5724	0	Q9D219.3	B-cell CLL/lymphoma 9 protein	9e-89
NC_035089.1.27444793.27444793	37	0	0	-43.8	gene24125	-10982	.	.	.
NC_035077.1.21489587.21489587	31	0	0	-43.75	gene492	0	Q13425.1	Beta-2-syntrophin	0
NC_035082.1.64872689.64872689	28	0	0	43.64	gene11305	-1373	A1L1S5.1	Forkhead box protein F1	3e-177
NC_035099.1.32412089.32412089	27	0	0	43.63	gene39676	-22818	.	.	.
NC_035091.1.16014604.16014604	29	0	0.1	-43.59	gene27580	0	B1B1A0.2	Lethal(3)malignant brain tumor-like protein 4	0
NC_035092.1.43011185.43011185	38	0	0	43.58	gene29842	0	Q61166.3	Microtubule-associated protein RP/EB family member 1	5e-120
NC_035095.1.1765427.1765427	30	0	0	43.56	gene34529	0	Q8NBI5.2	Solute carrier family 43 member 3	8e-46
NC_035082.1.31700039.31700039	35	0	0	-43.53	gene10600	0	Q8WXX7.1	Autism susceptibility gene 2 protein	1e-26
NC_035085.1.37360096.37360096	39	0	0	-43.52	gene16566	-4701	P31696.3	Agrin	0
NC_035089.1.33009801.33009801	35	0	0	-43.48	gene24288	0	Q61792.1	LIM and SH3 domain protein 1	2e-83
NC_035089.1.30982117.30982117	39	0	0	43.4	gene24224	-4342	A2A9T0.1	TANK-binding kinase 1-binding protein 1	2e-51
NC_035099.1.788182.788182	24	0	0.1	-43.38	gene39141	0	Q6ZS81.3	WD repeat- and FYVE domain-containing protein 4	0
NC_035086.1.43986896.43986896	38	0	0	-43.36	gene18346	0	Q6SA95.1	Coagulation factor IX	5e-26
NC_035078.1.28064185.28064185	31	0	0	-43.27	gene2677	0	.	.	4.9
NC_035090.1.66518994.66518994	31	0	0	-43.24	gene27004	15153	.	.	.
NC_035103.1.6240411.6240411	39	0	0	-43.22	gene43616	0	Q1L994.1	Protein phosphatase 1 regulatory subunit 37	0
NC_035088.1.37042349.37042349	37	0	0	-43.14	gene21559	-225527	.	.	.
NC_035079.1.54857806.54857806	38	0	0	-43.09	gene5420	0	Q95LD9.1	Aryl hydrocarbon receptor	0
NW_018557253.1.30194.30194	38	0	0	-42.94	gene50388	0	Q95116.2	Thrombospondin-2	9e-76
NC_035078.1.66059306.66059306	28	0	0	-42.89	gene3364	0	Q502P7.1	Protein BANP	0
NC_035090.1.63596906.63596906	34	0	0	-42.89	gene26955	0	O60879.1	Protein diaphanous homolog 2	0
NC_035080.1.44590871.44590871	39	0	0	-42.88	gene6954	-99824	.	.	.
NC_035083.1.40256363.40256363	31	0	0	-42.88	gene12803	1178	Q9CZ13.2	Cytochrome b-c1 complex subunit 1, mitochondrial	0
NC_035090.1.31602801.31602801	28	0	0	42.88	gene26213	0	Q9Y330.1	Zinc finger and BTB domain-containing protein 12	8e-42
NC_035080.1.37824188.37824188	34	0	0	42.84	gene6814	0	P70188.1	Kinesin-associated protein 3	0
NC_035088.1.42170764.42170764	32	0	0.1	-42.77	gene21631	0	O08523.2	Alpha-tectorin	0
NC_035094.1.24065377.24065377	31	0	0	42.77	gene33534	0	O08970.2	Tuftelin	1e-35
NC_035088.1.69928969.69928969	33	0	0	-42.72	gene22396	0	.	.	7e-07
NC_035087.1.71253460.71253460	28	0	0	42.68	gene20555	0	Q9I9E0.2	Serine/threonine-protein kinase TAO3	1e-154
NC_035095.1.37334321.37334321	28	0	0	42.68	gene35396	0	Q7T2H2.1	Fibroblast growth factor receptor-like 1	0
NC_035084.1.6294685.6294685	28	0	0	-42.64	gene13793	0	Q9WVK8.1	Cholesterol 24-hydroxylase	7e-161
NC_035084.1.6294736.6294736	27	0	0	-42.63	gene13793	0	Q9WVK8.1	Cholesterol 24-hydroxylase	7e-161
NC_035086.1.43986894.43986894	38	0	0	-42.61	gene18346	0	Q6SA95.1	Coagulation factor IX	5e-26
NC_035094.1.1769097.1769097	27	0	0.1	42.58	gene32822	1376	.	.	2e-05
NC_035086.1.39625713.39625713	38	0	0	-42.56	gene18171	0	Q29RK2.2	Pyruvate carboxylase, mitochondrial	0
NC_035080.1.64542674.64542674	32	0	0	42.5	gene7350	-1716	O73682.1	Vascular endothelial growth factor A-A	5e-64
NC_035081.1.58644150.58644150	27	0	0	-42.48	gene9117	3756	Q6NYU6.1	Midnolin	4e-89
NC_035092.1.14183001.14183001	32	0	0	-42.46	gene29020	0	Q924A0.2	Transcription factor 7-like 2	1e-82
NW_018614893.1.18516.18516	39	0	0	-42.44	gene54393	-156	.	.	5.6
NC_035084.1.6294705.6294705	28	0	0	-42.38	gene13793	0	Q9WVK8.1	Cholesterol 24-hydroxylase	7e-161
NC_035087.1.76607643.76607643	35	0	0	-42.38	gene20675	0	Q8IZQ1.2	WD repeat and FYVE domain-containing protein 3	0
NC_035103.1.6240418.6240418	39	0	0	-42.38	gene43616	0	Q1L994.1	Protein phosphatase 1 regulatory subunit 37	0
NC_035103.1.15841093.15841093	25	0	0	42.36	gene43866	0	Q3TI53.2	Schwannomin-interacting protein 1	5e-105
NC_035078.1.10137396.10137396	20	0	0	42.35	gene2160	22755	.	.	.
NC_035087.1.10664797.10664797	32	0	0.1	-42.33	gene19268	0	Q8NEZ4.3	Histone-lysine N-methyltransferase 2C	0
NC_035098.1.22695278.22695278	27	0	0	42.27	gene38631	0	Q91ZV2.1	Discoidin, CUB and LCCL domain-containing protein 2	0
NC_035103.1.30377841.30377841	39	0	0	42.25	gene44225	1298	Q4LDD4.2	Arf-GAP with Rho-GAP domain, ANK repeat and PH domain-containing protein 1	4e-141
NC_035090.1.30295868.30295868	33	0	0	-42.19	gene26166	0	D3ZHV2.1	Microtubule-actin cross-linking factor 1	0
NC_035077.1.43441823.43441823	34	0	0	-42.15	gene880	-10705	.	.	.
NC_035094.1.61182359.61182359	26	0	0.1	42.14	gene34459	-9569	Q6TEP1.2	Protein FAM91A1	1e-139
NC_035087.1.20756628.20756628	32	0	0	42.1	gene19506	0	Q2PQH8.1	Glycogen debranching enzyme	0
NW_018557253.1.30205.30205	38	0	0	-42.05	gene50388	0	Q95116.2	Thrombospondin-2	9e-76
NC_035086.1.61861020.61861020	27	0	0.1	42.04	gene18860	-34095	.	.	.
NC_035095.1.17735957.17735957	20	0	0	-42.01	gene35000	0	Q9JID6.1	Long-chain-fatty-acid--CoA ligase 1	0
NC_035095.1.37334162.37334162	29	0	0	41.9	gene35396	0	Q7T2H2.1	Fibroblast growth factor receptor-like 1	0
NC_035078.1.62045087.62045087	36	0	0	-41.89	gene3279	0	Q7RTR2.2	NLR family CARD domain-containing protein 3	1e-95
NC_035097.1.22437500.22437500	39	0	0	-41.88	gene37457	-10563	.	.	.
NC_035097.1.35978388.35978388	37	0	0	-41.88	gene37830	0	P70378.1	Fibroblast growth factor 11	3e-16
NC_035083.1.31870882.31870882	34	0	0	-41.87	gene12612	0	.	.	2
NC_035086.1.16260752.16260752	21	0	0	41.85	gene17643	-44101	.	.	.
NC_035097.1.35978391.35978391	37	0	0	-41.84	gene37830	0	P70378.1	Fibroblast growth factor 11	3e-16
NC_035093.1.25209751.25209751	30	0	0	41.76	gene31520	-3970	Q9H2X9.3	Solute carrier family 12 member 5	0
NC_035102.1.32391392.32391392	31	0	0	41.72	gene43271	0	Q6ZMM2.3	ADAMTS-like protein 5	5e-73
NC_035083.1.120247.120247	27	0	0	-41.68	gene11782	2000	A4IG72.1	Transforming growth factor-beta receptor-associated protein 1 homolog	3e-158
NC_035099.1.12429472.12429472	35	0	0	41.67	gene39359	-212632	.	.	.
NC_035082.1.31810416.31810416	28	0	0	-41.61	gene10600	0	Q8WXX7.1	Autism susceptibility gene 2 protein	1e-26
NC_035080.1.1453874.1453874	31	0	0	-41.59	gene6058	-14415	.	.	.
NC_035080.1.656836.656836	24	0	0.1	41.58	gene6030	-14306	.	.	.
NC_035085.1.37360049.37360049	39	0	0	-41.57	gene16566	-4748	P31696.3	Agrin	0
NC_035089.1.12509046.12509046	31	0	0.1	-41.47	gene23675	5181	Q96PX6.3	Coiled-coil domain-containing protein 85A	4e-60
NC_035085.1.29338384.29338384	39	0	0	-41.44	gene16354	-28020	.	.	.
NC_035093.1.58130515.58130515	38	0	0	41.29	gene32260	0	Q9ULU4.2	Protein kinase C-binding protein 1	0
NC_035094.1.53314858.53314858	39	0	0	-41.18	gene34314	0	O95388.1	WNT1-inducible-signaling pathway protein 1	4e-137
NC_035082.1.5228416.5228416	28	0	0	41.17	gene9936	0	Q5BIM2.1	Protein FAM214B	5e-12
NC_035093.1.25408796.25408796	23	0	0	41.17	gene31520	0	Q9H2X9.3	Solute carrier family 12 member 5	0
NC_035091.1.50094031.50094031	27	0	0	-41.15	gene28262	100005	.	.	.
NC_035083.1.31870815.31870815	24	0	0	-41.13	gene12612	0	.	.	2
NW_018557253.1.30266.30266	38	0	0	-41.13	gene50388	0	Q95116.2	Thrombospondin-2	9e-76
NC_035095.1.15734691.15734691	21	0	0	41.09	gene34961	-150737	.	.	.
NC_035086.1.56090825.56090825	25	0	0.1	-40.96	gene18637	66142	.	.	.
NC_035079.1.48537715.48537715	35	0	0.1	40.95	gene5265	0	D3Z7P3.1	Glutaminase kidney isoform, mitochondrial	0
NC_035090.1.16114744.16114744	32	0	0	-40.94	gene25790	-10153	.	.	.
NC_035084.1.52063082.52063082	34	0	0	-40.89	gene14780	-43381	.	.	.
NC_035095.1.17081728.17081728	22	0	0	40.89	gene34985	0	P53367.2	Arfaptin-1	2e-157
NC_035092.1.8766666.8766666	21	0	0	40.87	gene28886	165821	.	.	.
NC_035077.1.20493018.20493018	26	0	0.1	-40.86	gene453	-5016	Q7L5Y6.2	DET1 homolog	0
NC_035087.1.60862158.60862158	31	0	0	40.85	gene20305	0	Q8WXX7.1	Autism susceptibility gene 2 protein	2e-85
NC_035077.1.50882147.50882147	30	0	0	40.83	gene1019	0	Q96BD5.1	PHD finger protein 21A	0
NC_035081.1.40384252.40384252	20	0	0	40.81	gene8728	0	Q9C0A0.3	Contactin-associated protein-like 4	0
NC_035101.1.22630735.22630735	31	0	0.1	-40.8	gene41351	0	Q9Y5G8.1	Protocadherin gamma-A5	0
NC_035080.1.72279689.72279689	31	0	0	40.77	gene7516	-18171	.	.	.
NC_035090.1.63596834.63596834	38	0	0	-40.77	gene26955	0	O60879.1	Protein diaphanous homolog 2	0
NC_035095.1.33031107.33031107	37	0	0	-40.77	gene35280	-14930	.	.	.
NC_035089.1.22399626.22399626	27	0	0	-40.74	gene23998	0	Q7T2G1.1	Interferon regulatory factor 2-binding protein 2-B	0
NC_035101.1.67719723.67719723	28	0	0.1	40.74	gene42281	-76367	.	.	.
NC_035080.1.37922474.37922474	32	0	0	40.72	gene6816	14897	.	.	.
NC_035083.1.1961189.1961189	24	0	0.1	40.69	gene11838	65861	.	.	.
NC_035088.1.35168630.35168630	33	0	0.1	-40.67	gene21521	0	Q80W49.2	Beta/gamma crystallin domain-containing protein 3	5e-156
NC_035080.1.34965030.34965030	39	0	0	-40.64	gene6780	0	O12990.1	Tyrosine-protein kinase JAK1	0
NC_035090.1.2666724.2666724	27	0	0.1	-40.62	gene25506	0	Q6DEJ6.1	Sodium-dependent lysophosphatidylcholine symporter 1-B	0
NC_035090.1.15781066.15781066	28	0	0	-40.6	gene25790	0	Q80T79.3	CUB and sushi domain-containing protein 3	0
NC_035087.1.22948496.22948496	30	0	0	40.59	gene19543	0	Q99NH2.2	Partitioning defective 3 homolog	2e-177
NC_035079.1.70446610.70446610	27	0	0.1	-40.57	gene5724	0	Q9D219.3	B-cell CLL/lymphoma 9 protein	9e-89
NC_035104.1.4831059.4831059	36	0	0	40.55	gene44613	49007	.	.	.
NC_035092.1.49246141.49246141	38	0	0.1	40.51	gene30015	1262	P23109.2	AMP deaminase 1	0
NC_035080.1.39777241.39777241	38	0	0	-40.49	gene6836	-23	Q58D62.1	Fetuin-B	8e-13
NC_035078.1.51786686.51786686	30	0	0	-40.48	gene3071	-4726	Q8TDN1.1	Potassium voltage-gated channel subfamily G member 4	2e-92
NC_035079.1.80173075.80173075	26	0	0	-40.44	gene5946	0	Q9NYP8.2	Uncharacterized protein C21orf62	8e-30
NC_035091.1.38957614.38957614	36	0	0	-40.44	gene28002	0	Q92182.1	Beta-galactoside alpha-2,6-sialyltransferase 1	3e-121
NC_035078.1.24240418.24240418	31	0	0	40.43	gene2613	0	Q6AY88.1	Keratinocyte differentiation factor 1	8e-30
NC_035093.1.32919405.32919405	36	0	0	40.41	gene31642	0	Q5T6F2.1	Ubiquitin-associated protein 2	2e-86
NC_035089.1.9242049.9242049	25	0	0.1	40.38	gene23537	10601	.	.	.
NC_035079.1.53906809.53906809	21	0	0	-40.36	gene5396	26783	.	.	.
NC_035095.1.39421012.39421012	35	0	0	40.36	gene35471	5929	.	.	0.001
NC_035100.1.28912317.28912317	30	0	0.1	40.36	gene40653	0	O00534.2	von Willebrand factor A domain-containing protein 5A	0
NC_035101.1.10199286.10199286	33	0	0	40.35	gene41056	24653	.	.	.
NC_035096.1.18319304.18319304	36	0	0	-40.34	gene36376	0	Q5ZL67.1	Nuclear factor erythroid 2-related factor 1	0
NC_035087.1.14477881.14477881	35	0	0	40.32	gene19395	0	Q1XH10.1	SKI/DACH domain-containing protein 1	5e-67
NC_035085.1.19555117.19555117	33	0	0	40.25	gene16208	0	Q63374.3	Neurexin-2	0
NC_035089.1.6438621.6438621	39	0	0	40.25	gene23452	1036	.	.	0.76
NC_035082.1.31700061.31700061	35	0	0	-40.21	gene10600	0	Q8WXX7.1	Autism susceptibility gene 2 protein	1e-26
NC_035090.1.2666835.2666835	31	0	0.1	-40.21	gene25506	0	Q6DEJ6.1	Sodium-dependent lysophosphatidylcholine symporter 1-B	0
NC_035079.1.31419767.31419767	35	0	0	-40.18	gene5012	0	Q9NR34.1	Mannosyl-oligosaccharide 1,2-alpha-mannosidase IC	0
NC_035103.1.18428811.18428811	24	0	0	-40.15	gene43941	0	Q14162.3	Scavenger receptor class F member 1	9e-156
NC_035087.1.62055771.62055771	26	0	0	-40.12	gene20318	-129244	.	.	.
NC_035088.1.50476316.50476316	38	0	0	40.12	gene21730	57194	.	.	.
NC_035087.1.80049706.80049706	26	0	0	40.08	gene20719	-27137	.	.	.
NC_035093.1.18191185.18191185	27	0	0	-40.08	gene31370	0	Q7T2G1.1	Interferon regulatory factor 2-binding protein 2-B	0
NC_035079.1.35183615.35183615	34	0	0	40.06	gene5094	82795	.	.	.
NC_035081.1.66892362.66892362	34	0	0.1	40.06	gene9316	0	Q58DX5.3	Inactive N-acetylated-alpha-linked acidic dipeptidase-like protein 2	0
NC_035082.1.73617633.73617633	29	0	0	-40.05	gene11470	31424	.	.	.
NC_035079.1.362900.362900	26	0	0.1	40.04	gene3857	-7696	Q8K5A9.2	Death domain-containing membrane protein NRADD	1e-27
NC_035079.1.21661003.21661003	24	0	0.1	-40	gene4684	-34925	.	.	.
NC_035089.1.30534770.30534770	35	0	0	-39.98	gene24210	0	Q7ZTI3.1	Retinoic acid receptor alpha-B	9e-18
NC_035089.1.25924049.25924049	30	0	0	39.96	gene24101	-9992	O19062.1	C-reactive protein	1e-46
NC_035079.1.28681795.28681795	28	0	0	-39.95	gene4911	0	Q9UPR0.2	Inactive phospholipase C-like protein 2	0
NC_035086.1.40031440.40031440	33	0	0	-39.86	gene18191	0	Q9H4M9.2	EH domain-containing protein 1	0
NC_035081.1.50362333.50362333	21	0	0.1	-39.83	gene8886	-12416	.	.	.
NC_035078.1.65240237.65240237	27	0	0	39.82	gene3329	0	P23377.1	Furin	0
NC_035089.1.33009728.33009728	37	0	0	-39.77	gene24288	0	Q61792.1	LIM and SH3 domain protein 1	2e-83
NC_035090.1.62378903.62378903	39	0	0	39.74	gene26940	0	Q66IQ1.1	Transmembrane protein 255A	3e-102
NC_035080.1.25881643.25881643	33	0	0	-39.71	gene6664	0	Q92954.2	Proteoglycan 4	5e-71
NC_035086.1.43986684.43986684	38	0	0	-39.69	gene18346	0	Q6SA95.1	Coagulation factor IX	5e-26
NC_035094.1.21890656.21890656	29	0	0.1	39.67	gene33511	-62902	.	.	.
NC_035101.1.22630747.22630747	31	0	0.1	-39.67	gene41351	0	Q9Y5G8.1	Protocadherin gamma-A5	0
NC_035086.1.39625692.39625692	38	0	0	-39.66	gene18171	0	Q29RK2.2	Pyruvate carboxylase, mitochondrial	0
NC_035084.1.19674036.19674036	23	0	0	39.62	gene14111	-96100	.	.	.
NC_035084.1.9838350.9838350	35	0	0	39.59	gene13884	0	Q92604.1	Acyl-CoA:lysophosphatidylglycerol acyltransferase 1	2e-129
NC_035092.1.16016712.16016712	30	0	0	-39.54	gene29086	0	Q0P4F7.1	Acyl-CoA synthetase family member 2, mitochondrial	0
NC_035100.1.6339280.6339280	32	0	0.1	39.54	gene40064	12705	.	.	.
NC_035081.1.62389353.62389353	35	0	0	39.52	gene9223	0	Q03111.2	Protein ENL	1e-110
NC_035078.1.42027549.42027549	25	0	0	39.51	gene2859	8046	.	.	9e-06
NC_035081.1.51956405.51956405	31	0	0.1	39.46	gene8931	0	Q63ZW7.2	InaD-like protein	0
NC_035086.1.10328967.10328967	26	0	0	39.39	gene17537	0	Q9TT15.3	Voltage-dependent anion-selective channel protein 1	0
NC_035102.1.12196676.12196676	23	0	0	39.39	gene42755	8319	Q6NZW0.1	Coiled-coil domain-containing protein 102A	0
NC_035086.1.39625661.39625661	39	0	0	-39.38	gene18171	0	Q29RK2.2	Pyruvate carboxylase, mitochondrial	0
NC_035082.1.15347899.15347899	35	0	0	-39.36	gene10123	0	Q96RL7.2	Vacuolar protein sorting-associated protein 13A	0
NC_035090.1.4004960.4004960	31	0	0	39.34	gene25534	0	Q5ZPR3.1	CD276 antigen	4e-13
NC_035084.1.25904474.25904474	28	0	0	39.32	gene14262	-1651	Q9BXL8.1	Cell division cycle-associated protein 4	5e-42
NC_035099.1.35658630.35658630	31	0	0	39.31	gene39713	0	A1Z1Q3.1	O-acetyl-ADP-ribose deacetylase MACROD2	8e-40
NC_035103.1.2809711.2809711	29	0	0	-39.31	gene43526	0	Q6IWH7.2	Anoctamin-7	0
NC_035079.1.15498534.15498534	36	0	0	39.29	gene4474	0	Q8R0J1.2	Pleckstrin homology domain-containing family G member 6	6e-99
NC_035090.1.63596785.63596785	35	0	0	-39.27	gene26955	0	O60879.1	Protein diaphanous homolog 2	0
NC_035096.1.38307046.38307046	27	0	0	39.27	gene36775	-222206	.	.	.
NC_035082.1.53893825.53893825	24	0	0	39.26	gene11029	0	Q6NZW0.1	Coiled-coil domain-containing protein 102A	7e-147
NC_035080.1.37622075.37622075	27	0	0	39.23	gene6812	0	Q5VU43.1	Myomegalin	2e-147
NC_035083.1.53792832.53792832	35	0	0	39.21	gene13093	0	Q14643.3	Inositol 1,4,5-trisphosphate receptor type 1	0
NC_035081.1.63151304.63151304	27	0	0	-39.14	gene9261	-7661	F1QCC6.1	Glypican-1	0
NC_035092.1.15821316.15821316	33	0	0	39.14	gene29078	0	Q8WXX7.1	Autism susceptibility gene 2 protein	7e-47
NC_035094.1.44615869.44615869	30	0	0	39.11	gene34097	384	Q9CR57.3	60S ribosomal protein L14	8e-73
NC_035091.1.49525416.49525416	38	0	0	-39.07	gene28252	0	Q3UV71.2	Transmembrane and TPR repeat-containing protein 1	0
NC_035090.1.15481839.15481839	30	0	0	39.06	gene25790	0	Q80T79.3	CUB and sushi domain-containing protein 3	0
NC_035090.1.52621132.52621132	32	0	0	39.05	gene26716	0	O35811.1	P2Y purinoceptor 4	3e-123
NC_035077.1.21489568.21489568	31	0	0	-39	gene492	0	Q13425.1	Beta-2-syntrophin	0
NC_035087.1.39360308.39360308	36	0	0	-39	gene19746	0	Q7T297.2	Protein FAM172A	0
NC_035095.1.54940813.54940813	30	0	0	38.99	gene35782	-21961	.	.	.
NC_035092.1.13219165.13219165	33	0	0.1	-38.96	gene29002	0	.	.	1.4
NC_035080.1.76969093.76969093	26	0	0	38.95	gene7613	0	Q9WTS2.2	Alpha-(1,6)-fucosyltransferase	0
NC_035098.1.10759846.10759846	38	0	0	-38.95	gene38406	0	Q07079.1	Insulin-like growth factor-binding protein 5	4e-89
NC_035096.1.24420046.24420046	27	0	0	38.94	gene36528	4037	.	.	5e-05
NC_035080.1.51148324.51148324	38	0	0	-38.92	gene7038	0	Q91YX5.1	Acyl-CoA:lysophosphatidylglycerol acyltransferase 1	2e-144
NC_035077.1.20573421.20573421	37	0	0	38.91	gene456	0	Q9C0B9.6	Zinc finger CCHC domain-containing protein 2	1e-43
NC_035089.1.21049667.21049667	25	0	0.1	38.9	gene23948	-23294	.	.	.
NC_035104.1.29775181.29775181	36	0	0	-38.87	gene45187	0	Q63788.1	Phosphatidylinositol 3-kinase regulatory subunit beta	0
NC_035092.1.37829796.37829796	25	0	0.1	-38.86	gene29661	0	P98157.1	Low-density lipoprotein receptor-related protein 1	0
NC_035092.1.41491258.41491258	23	0	0	38.82	gene29784	0	O75051.4	Plexin-A2	0
NC_035094.1.61182330.61182330	28	0	0	38.82	gene34459	-9540	Q6TEP1.2	Protein FAM91A1	1e-139
NC_035079.1.70446510.70446510	29	0	0.1	-38.81	gene5724	0	Q9D219.3	B-cell CLL/lymphoma 9 protein	9e-89
NC_035086.1.39625685.39625685	39	0	0	-38.8	gene18171	0	Q29RK2.2	Pyruvate carboxylase, mitochondrial	0
NC_035094.1.39943332.39943332	36	0	0	38.79	gene34002	0	Q96Q05.2	Trafficking protein particle complex subunit 9	0
NC_035080.1.51148366.51148366	30	0	0	-38.77	gene7038	0	Q91YX5.1	Acyl-CoA:lysophosphatidylglycerol acyltransferase 1	2e-144
NC_035098.1.10772393.10772393	39	0	0	38.77	gene38406	-679	Q07079.1	Insulin-like growth factor-binding protein 5	4e-89
NC_035091.1.38957616.38957616	36	0	0	-38.73	gene28002	0	Q92182.1	Beta-galactoside alpha-2,6-sialyltransferase 1	3e-121
NC_035105.1.21798214.21798214	33	0	0	38.73	gene45957	-18288	.	.	.
NC_035085.1.37072132.37072132	24	0	0	38.71	gene16561	-4966	O15264.1	Mitogen-activated protein kinase 13	0
NC_035090.1.73367421.73367421	32	0	0	-38.71	gene27162	23787	.	.	.
NC_035093.1.8961469.8961469	23	0	0	38.71	gene31081	856	Q0P448.1	Protein DPCD	2e-99
NC_035105.1.36496388.36496388	32	0	0	38.66	gene46454	6831	Q5ZLK4.1	Globoside alpha-1,3-N-acetylgalactosaminyltransferase 1	6e-106
NC_035079.1.12659608.12659608	28	0	0	-38.59	gene4322	0	O75578.2	Integrin alpha-10	5e-124
NC_035091.1.27101655.27101655	34	0	0	-38.58	gene27827	0	Q9CXK9.2	RNA-binding protein 33	2e-29
NC_035089.1.22399692.22399692	26	0	0	-38.57	gene23998	0	Q7T2G1.1	Interferon regulatory factor 2-binding protein 2-B	0
NC_035105.1.26271951.26271951	30	0	0	-38.56	gene46058	0	Q9QXT8.2	Calsenilin	1e-132
NC_035080.1.35426910.35426910	35	0	0	38.51	gene6787	-1194	P00949.2	Phosphoglucomutase-1	0
NC_035082.1.62414901.62414901	38	0	0	38.51	gene11216	6545	.	.	6.7
NC_035093.1.36432701.36432701	34	0	0.1	-38.49	gene31751	0	O00750.2	Phosphatidylinositol 4-phosphate 3-kinase C2 domain-containing subunit beta	0
NC_035088.1.69928948.69928948	34	0	0.1	-38.48	gene22396	0	.	.	7e-07
NC_035090.1.23104182.23104182	26	0	0	-38.48	gene25935	0	Q11200.1	CMP-N-acetylneuraminate-beta-galactosamide-alpha-2,3-sialyltransferase 1	8e-123
NC_035088.1.87226845.87226845	29	0	0	38.44	gene23028	0	P28331.3	NADH-ubiquinone oxidoreductase 75 kDa subunit, mitochondrial	0
NC_035080.1.25274216.25274216	23	0	0	38.42	gene6644	-3767	Q9BZM3.2	GS homeobox 2	1e-86
NC_035088.1.71042924.71042924	39	0	0	38.37	gene22432	-25618	.	.	.
NC_035083.1.24675340.24675340	20	0	0	38.36	gene12509	1346	O43312.2	Metastasis suppressor protein 1	2e-131
NC_035090.1.20539995.20539995	37	0	0.1	38.34	gene25896	0	Q1L8D2.1	Glycoprotein endo-alpha-1,2-mannosidase-like protein	0
NC_035083.1.49310954.49310954	37	0	0	38.31	gene12953	16143	.	.	.
NC_035105.1.15832072.15832072	25	0	0	38.3	gene45852	0	A2AJ88.1	Patatin-like phospholipase domain-containing protein 7	0
NC_035084.1.43641730.43641730	21	0	0	38.29	gene14523	-14013	.	.	.
NC_035090.1.26163641.26163641	32	0	0	38.29	gene26009	0	Q6DH02.1	Probable 39S ribosomal protein L24, mitochondrial	6e-131
NC_035081.1.88873257.88873257	30	0	0	38.27	gene9757	8499	.	.	8.6
NC_035100.1.19708324.19708324	32	0	0	38.19	gene40465	-3977	P54825.1	Lens fiber membrane intrinsic protein	2e-82
NC_035105.1.19948023.19948023	33	0	0.1	-38.17	gene45945	1944	.	.	2e-08
NC_035090.1.70790108.70790108	26	0	0.1	38.16	gene27097	-2615	Q8BIJ7.1	RUN and FYVE domain-containing protein 1	0
NC_035093.1.40272301.40272301	27	0	0	38.16	gene31828	0	P49025.3	Citron Rho-interacting kinase	0
NC_035094.1.61284927.61284927	33	0	0	38.16	gene34463	7187	P58372.2	60S ribosomal protein L30	5e-78
NC_035087.1.44219372.44219372	31	0	0.1	-38.13	gene19820	0	O73819.1	Guanine nucleotide-binding protein subunit alpha-14	0
NC_035104.1.31971938.31971938	30	0	0	38.12	gene45288	25802	.	.	.
NC_035101.1.9734859.9734859	32	0	0	38.1	gene41041	16673	.	.	.
NC_035090.1.17196322.17196322	30	0	0	38.08	gene25820	0	Q14511.1	Enhancer of filamentation 1	0
NC_035089.1.38455503.38455503	32	0	0.1	-38.07	gene24479	0	Q04721.3	Neurogenic locus notch homolog protein 2	0
NC_035077.1.41534072.41534072	32	0	0	-38.04	gene855	0	Q66L58.1	Protein VAC14 homolog	0
NC_035101.1.67322304.67322304	29	0	0	-38.04	gene42280	16998	.	.	.
NC_035081.1.29678019.29678019	34	0	0	-38.03	gene8417	0	Q8NEV4.2	Myosin-IIIa	3e-163
NC_035092.1.28718683.28718683	33	0	0	38.01	gene29473	0	P15169.1	Carboxypeptidase N catalytic chain	0
NC_035092.1.28753611.28753611	29	0	0	38	gene29473	0	P15169.1	Carboxypeptidase N catalytic chain	0
NC_035084.1.33372418.33372418	29	0	0	37.99	gene14400	0	D3ZUU2.1	GDNF-inducible zinc finger protein 1	2e-147
NC_035084.1.73251365.73251365	29	0	0	37.98	gene15304	0	F1Q8W0.1	Cactin	0
NC_035082.1.8801721.8801721	37	0	0	-37.97	gene10000	0	O35464.2	Semaphorin-6A	0
NC_035096.1.26976520.26976520	34	0	0	37.96	gene36584	0	.	.	5e-08
NC_035085.1.57720720.57720720	23	0	0	37.95	gene17067	0	P98157.1	Low-density lipoprotein receptor-related protein 1	0
NC_035087.1.55700362.55700362	30	0	0	37.95	gene20141	0	O75146.2	Huntingtin-interacting protein 1-related protein	0
NC_035080.1.4711609.4711609	36	0	0	37.94	gene6160	0	Q8BZ47.2	Zinc finger protein 609	4e-25
NC_035078.1.23561243.23561243	31	0	0	37.9	gene2578	0	Q07243.2	Metal regulatory transcription factor 1	8e-172
NC_035091.1.40491037.40491037	22	0	0	-37.87	gene28050	0	O95500.1	Claudin-14	7e-39
NW_018545088.1.46323.46323	33	0	0	37.85	gene49203	-5894	Q3ZCX4.2	Zinc finger protein 568	3e-84
NC_035103.1.22810205.22810205	26	0	0	37.82	gene44064	-6564	Q9D8B7.2	Junctional adhesion molecule C	1e-83
NC_035080.1.18338478.18338478	34	0	0	-37.81	gene6514	1402	.	.	4.3
NC_035080.1.37824184.37824184	34	0	0	37.81	gene6814	0	P70188.1	Kinesin-associated protein 3	0
NC_035102.1.13996561.13996561	28	0	0	-37.81	gene42809	0	Q8IVU1.2	Immunoglobulin superfamily DCC subclass member 3	0
NC_035092.1.10674599.10674599	26	0	0	37.79	gene28934	-6466	P62738.1	Actin, aortic smooth muscle	0
NC_035088.1.74915672.74915672	30	0	0	37.76	gene22618	-3994	P08317.1	Interleukin-8	6e-15
NC_035105.1.21200667.21200667	23	0	0	-37.76	gene45954	-23652	.	.	.
NC_035086.1.36668298.36668298	28	0	0	37.75	gene18084	54171	.	.	.
NC_035097.1.50185264.50185264	32	0	0	37.75	gene38156	0	P86177.1	L-rhamnose-binding lectin CSL1	5e-153
NC_035082.1.166947.166947	28	0	0	37.74	gene9835	54710	.	.	.
NC_035095.1.11140577.11140577	33	0	0.1	-37.73	gene34789	-122344	.	.	.
NC_035095.1.12349703.12349703	26	0	0	37.73	gene34817	0	.	.	1.1
NC_035084.1.17033023.17033023	31	0	0.1	37.72	gene14048	0	.	.	1e-09
NC_035081.1.2623415.2623415	35	0	0	37.71	gene7817	0	Q8TCU5.2	Glutamate receptor ionotropic, NMDA 3A	0
NC_035101.1.78016238.78016238	27	0	0	-37.7	gene42476	5979	Q8CGM2.1	Retinitis pigmentosa 1-like 1 protein	4e-27
NC_035078.1.47604876.47604876	27	0	0.1	37.66	gene2963	0	Q9ULE3.4	DENN domain-containing protein 2A	0
NC_035091.1.28894612.28894612	24	0	0	37.66	gene27856	0	Q8N8N0.1	E3 ubiquitin-protein ligase RNF152	2e-100
NC_035102.1.6543588.6543588	28	0	0	37.64	gene42665	0	Q9DCK3.1	Tetraspanin-4	5e-86
NC_035089.1.22055063.22055063	30	0	0	37.63	gene23991	0	Q8BNQ3.2	Integral membrane protein GPR137B	7e-135
NC_035099.1.44836299.44836299	38	0	0	-37.61	gene39911	-340490	.	.	.
NW_018522958.1.26880.26880	26	0	0	-37.61	gene46669	-3813	P02639.2	Protein S100-A1	3e-31
NC_035092.1.66137879.66137879	34	0	0	37.59	gene30467	0	Q8K078.2	Solute carrier organic anion transporter family member 4A1	3e-115
NC_035078.1.16729120.16729120	28	0	0.1	-37.58	gene2359	0	Q9I926.1	Fucolectin-6	8e-37
NC_035083.1.27240439.27240439	30	0	0	37.58	gene12537	-22086	.	.	.
NC_035090.1.16114734.16114734	32	0	0.1	-37.58	gene25790	-10143	.	.	.
NC_035085.1.10874631.10874631	37	0	0	37.56	gene15993	-4161	Q2KIG8.1	Transmembrane 4 L6 family member 5	1e-37
NC_035087.1.57562754.57562754	28	0	0	37.56	gene20205	0	Q69ZX6.2	MORC family CW-type zinc finger protein 2A	0
NC_035092.1.48648656.48648656	24	0	0.1	-37.56	gene29990	6582	.	.	.
NC_035083.1.15597756.15597756	24	0	0.1	-37.54	gene12344	0	P29074.1	Tyrosine-protein phosphatase non-receptor type 4	0
NC_035086.1.40500013.40500013	34	0	0	37.53	gene18214	0	Q62261.2	Spectrin beta chain, non-erythrocytic 1	0
NC_035104.1.29775202.29775202	29	0	0.1	-37.51	gene45187	0	Q63788.1	Phosphatidylinositol 3-kinase regulatory subunit beta	0
NC_035082.1.15531704.15531704	29	0	0	37.49	gene10129	0	P41413.3	Proprotein convertase subtilisin/kexin type 5	0
NC_035094.1.9045557.9045557	22	0	0	37.49	gene33103	-9937	.	.	0.0002
NC_035077.1.14207078.14207078	30	0	0	37.45	gene321	0	Q9H7F0.4	Probable cation-transporting ATPase 13A3	0
NC_035082.1.20718443.20718443	29	0	0	37.45	gene10321	13162	.	.	.
NC_035085.1.27019470.27019470	30	0	0	37.43	gene16318	-11822	.	.	.
NC_035089.1.30982071.30982071	39	0	0	37.43	gene24224	-4388	A2A9T0.1	TANK-binding kinase 1-binding protein 1	2e-51
NC_035097.1.35978382.35978382	37	0	0	-37.42	gene37830	0	P70378.1	Fibroblast growth factor 11	3e-16
NC_035085.1.16626485.16626485	33	0	0	37.4	gene16124	0	Q9UBK2.1	Peroxisome proliferator-activated receptor gamma coactivator 1-alpha	2e-55
NC_035091.1.25254982.25254982	22	0	0	37.4	gene27793	0	A5WVU6.1	Transmembrane protein 236	4e-98
NC_035094.1.53837026.53837026	31	0	0	37.36	gene34325	6602	Q8BTH6.2	Transcriptional repressor scratch 2	8e-92
NC_035090.1.63596900.63596900	36	0	0	-37.35	gene26955	0	O60879.1	Protein diaphanous homolog 2	0
NC_035093.1.18190985.18190985	30	0	0.1	-37.35	gene31370	0	Q7T2G1.1	Interferon regulatory factor 2-binding protein 2-B	0
NC_035077.1.45161828.45161828	29	0	0	37.33	gene920	0	A4D7T3.1	Ankyrin repeat, SAM and basic leucine zipper domain-containing protein 1	3e-63
NC_035078.1.27999698.27999698	39	0	0	-37.33	gene2676	5094	Q90744.1	Alpha-N-acetylgalactosaminidase	0
NC_035082.1.31700227.31700227	34	0	0	-37.33	gene10600	0	Q8WXX7.1	Autism susceptibility gene 2 protein	1e-26
NC_035085.1.37360092.37360092	39	0	0	-37.32	gene16566	-4705	P31696.3	Agrin	0
NC_035080.1.23763843.23763843	24	0	0.1	-37.31	gene6606	24889	.	.	.
NC_035094.1.14007048.14007048	37	0	0	37.29	gene33338	0	O00487.1	26S proteasome non-ATPase regulatory subunit 14	0
NC_035083.1.45282975.45282975	25	0	0.1	-37.28	gene12884	-85273	.	.	.
NC_035104.1.34923629.34923629	37	0	0	-37.28	gene45391	0	Q07891.1	Transferrin receptor protein 1	0
NC_035081.1.76939521.76939521	33	0	0	37.27	gene9526	0	Q96KP1.1	Exocyst complex component 2	0
NC_035079.1.32629344.32629344	36	0	0	-37.26	gene5036	0	Q5M7V8.1	Thyroid hormone receptor-associated protein 3	8e-72
NC_035100.1.15051094.15051094	25	0	0	37.26	gene40332	0	Q9H6U6.3	Breast carcinoma-amplified sequence 3	0
NC_035100.1.27843462.27843462	28	0	0.1	-37.25	gene40627	0	Q8R508.1	Protocadherin Fat 3	0
NC_035091.1.49978954.49978954	29	0	0	37.23	gene28261	-45924	.	.	.
NC_035096.1.35617460.35617460	37	0	0.1	-37.23	gene36734	0	A2VE15.1	Fatty acid desaturase 6	7e-70
NC_035080.1.36471546.36471546	21	0	0	37.22	gene6801	0	Q9D180.3	Cilia- and flagella-associated protein 57	0
NC_035096.1.16758449.16758449	32	0	0	37.22	gene36348	0	Q09472.2	Histone acetyltransferase p300	0
NC_035090.1.77910349.77910349	28	0	0	37.21	gene27239	-19702	.	.	.
NC_035093.1.45725192.45725192	37	0	0	-37.2	gene31985	0	P04899.3	Guanine nucleotide-binding protein G(i) subunit alpha-2	0
NC_035088.1.70275342.70275342	29	0	0.1	37.18	gene22401	43618	.	.	.
NC_035082.1.8801708.8801708	39	0	0	-37.17	gene10000	0	O35464.2	Semaphorin-6A	0
NC_035085.1.33807792.33807792	33	0	0	37.16	gene16469	0	A0JML8.1	DALR anticodon-binding domain-containing protein 3	0
NC_035087.1.61788947.61788947	29	0	0.1	-37.16	gene20316	0	P98203.2	Armadillo repeat protein deleted in velo-cardio-facial syndrome homolog	0
NC_035078.1.61287222.61287222	39	0	0	-37.14	gene3272	0	Q9BYB0.3	SH3 and multiple ankyrin repeat domains protein 3	5e-175
NC_035084.1.49256270.49256270	36	0	0	-37.11	gene14697	-830	Q2TNK5.2	Angiopoietin-related protein 4	7e-101
NC_035097.1.13866234.13866234	32	0	0	37.11	gene37208	0	P21579.1	Synaptotagmin-1	0
NC_035095.1.49971499.49971499	39	0	0	-37.08	gene35684	180000	.	.	.
NC_035097.1.31551155.31551155	30	0	0	37.08	gene37641	0	Q99PM1.1	TOX high mobility group box family member 4	4e-76
NC_035104.1.12394705.12394705	31	0	0	-37.08	gene44825	9634	Q0P4A7.1	Synaptosomal-associated protein 47	0
NC_035091.1.1923646.1923646	27	0	0	37.07	gene27295	53036	.	.	.
NC_035081.1.87220804.87220804	31	0	0	37.05	gene9736	-854	.	.	8e-07
NC_035098.1.47884800.47884800	34	0	0	-37.05	gene39116	0	Q6NYL3.1	Peroxisomal bifunctional enzyme	4e-64
NC_035082.1.32693470.32693470	35	0	0	37.02	gene10616	-26479	.	.	.
NC_035078.1.18348482.18348482	33	0	0.1	37.01	gene2427	6220	F6SEU4.2	Ras/Rap GTPase-activating protein SynGAP	0
NC_035095.1.20645487.20645487	30	0	0	37	gene35049	0	.	.	.
NC_035079.1.62283414.62283414	34	0	0	36.99	gene5555	20935	.	.	.
NC_035079.1.69684913.69684913	37	0	0	-36.94	gene5706	0	P23352.3	Anosmin-1	0
NW_018590292.1.13746.13746	36	0	0	36.93	gene52934	-4621	.	.	2.2
NC_035080.1.11065627.11065627	35	0	0	-36.91	gene6326	0	Q9NZN8.1	CCR4-NOT transcription complex subunit 2	0
NC_035088.1.18392208.18392208	26	0	0	36.91	gene21130	-7753	Q9JLK7.3	Calcium-binding protein 1	3e-111
NC_035082.1.6485503.6485503	33	0	0	36.9	gene9962	0	O70535.1	Leukemia inhibitory factor receptor	2e-86
NC_035082.1.9892165.9892165	37	0	0	-36.9	gene10025	0	Q9BYZ6.2	Rho-related BTB domain-containing protein 2	0
NC_035082.1.37852488.37852488	33	0	0	36.9	gene10735	-21668	.	.	.
NC_035087.1.14495066.14495066	39	0	0	36.9	gene19396	-398	P55197.2	Protein AF-10	5e-121
NC_035093.1.33042183.33042183	25	0	0	36.9	gene31645	-5250	Q8TC12.2	Retinol dehydrogenase 11	6e-71
NC_035088.1.77313907.77313907	27	0	0.1	36.85	gene22694	1900	.	.	2.4
NC_035093.1.76332620.76332620	26	0	0	36.84	gene32715	129608	.	.	.
NC_035081.1.13215601.13215601	33	0	0.1	-36.8	gene8057	2628	A5PF44.1	GTPase-activating Rap/Ran-GAP domain-like protein 3	1e-156
NC_035080.1.82985425.82985425	37	0	0	-36.79	gene7737	0	Q2VJ60.1	E3 ubiquitin-protein ligase RNF19A	1e-139
NC_035087.1.39084025.39084025	33	0	0	36.78	gene19744	130297	.	.	.
NC_035080.1.63527237.63527237	28	0	0	36.77	gene7318	-27819	.	.	.
NC_035087.1.24977530.24977530	29	0	0	36.77	gene19559	0	O95425.2	Supervillin	0
NC_035078.1.24396099.24396099	22	0	0.1	-36.75	gene2615	0	Q9C0G0.2	Zinc finger protein 407	4e-119
NC_035092.1.36720740.36720740	33	0	0	36.74	gene29625	0	Q7Z6Z7.3	E3 ubiquitin-protein ligase HUWE1	0
NC_035078.1.50821583.50821583	26	0	0	36.69	gene3038	-465	Q9Z2A7.1	Diacylglycerol O-acyltransferase 1	5e-112
NC_035092.1.16305984.16305984	31	0	0	36.67	gene29098	0	Q8WWB3.1	DPY30 domain-containing protein 1	3e-14
NC_035103.1.6847113.6847113	28	0	0	36.66	gene43633	0	Q96KS0.1	Egl nine homolog 2	3e-70
NC_035081.1.57912407.57912407	24	0	0	36.64	gene9101	0	Q5IS41.1	Neurocan core protein	5e-114
NC_035093.1.24627074.24627074	33	0	0	-36.63	gene31508	0	D2KUZ7.1	Protein TMEPAI	3e-84
NC_035092.1.53337571.53337571	26	0	0.1	36.62	gene30160	-823	Q9UL49.2	Transcription factor-like 5 protein	2e-45
NC_035077.1.58210202.58210202	34	0	0	-36.61	gene1130	-28803	.	.	.
NC_035082.1.64281329.64281329	36	0	0	-36.6	gene11279	0	P29119.1	Furin-1	0
NC_035087.1.51045269.51045269	26	0	0	-36.57	gene20024	-14294	.	.	.
NC_035088.1.21545363.21545363	39	0	0	-36.53	gene21182	0	Q8IVT5.3	Kinase suppressor of Ras 1	0
NC_035080.1.77897361.77897361	26	0	0	36.52	gene7629	0	A1XQY1.1	Neurexin-3b	5e-110
NC_035093.1.59485957.59485957	36	0	0.1	-36.5	gene32302	0	B3F209.1	Class E basic helix-loop-helix protein 40	1e-129
NC_035088.1.12179835.12179835	34	0	0	-36.48	gene20943	0	Q9Z2F7.1	BCL2/adenovirus E1B 19 kDa protein-interacting protein 3-like	4e-25
NC_035101.1.62094320.62094320	35	0	0	36.48	gene42173	0	Q8CFK2.1	Transcription factor IIIB 90 kDa subunit	0
NC_035095.1.29674114.29674114	36	0	0	-36.47	gene35221	0	Q9QZQ0.1	Neuronal PAS domain-containing protein 3	0
NC_035101.1.42505868.42505868	27	0	0	36.47	gene41765	0	Q9ULH4.2	Leucine-rich repeat and fibronectin type-III domain-containing protein 2	0
NC_035095.1.50285521.50285521	37	0	0	36.45	gene35684	-131176	.	.	.
NC_035079.1.56206220.56206220	25	0	0.1	36.44	gene5432	80823	.	.	.
NC_035103.1.11313655.11313655	22	0	0	36.44	gene43742	0	Q62813.1	Limbic system-associated membrane protein	6e-127
NC_035082.1.43203022.43203022	27	0	0	36.43	gene10821	0	A2CEA7.1	Ras-specific guanine nucleotide-releasing factor 2	0
NC_035102.1.18444914.18444914	32	0	0	36.43	gene42914	0	O94788.3	Retinal dehydrogenase 2	0
NC_035078.1.24396094.24396094	22	0	0	-36.41	gene2615	0	Q9C0G0.2	Zinc finger protein 407	4e-119
NC_035103.1.10045973.10045973	31	0	0	-36.39	gene43716	0	Q9Y2S7.1	Polymerase delta-interacting protein 2	0
NC_035082.1.70999353.70999353	29	0	0.1	36.37	gene11429	-5594	Q9NSC2.2	Sal-like protein 1	0
NC_035085.1.48194045.48194045	22	0	0	36.37	gene16793	5923	Q96PX9.4	Pleckstrin homology domain-containing family G member 4B	1e-123
NC_035086.1.39625710.39625710	38	0	0	-36.37	gene18171	0	Q29RK2.2	Pyruvate carboxylase, mitochondrial	0
NC_035099.1.4159609.4159609	31	0	0	36.36	gene39216	0	O14792.1	Heparan sulfate glucosamine 3-O-sulfotransferase 1	1e-123
NC_035091.1.24183000.24183000	36	0	0	36.33	gene27759	36269	.	.	.
NC_035105.1.23849718.23849718	32	0	0	36.33	gene46006	0	P52735.2	Guanine nucleotide exchange factor VAV2	0
NC_035090.1.58861438.58861438	24	0	0.1	36.31	gene26883	-86522	.	.	.
NC_035102.1.1327783.1327783	36	0	0	-36.28	gene42624	12150	.	.	.
NC_035077.1.7848000.7848000	22	0	0	-36.26	gene149	0	Q5U3A7.1	Dynamin-like 120 kDa protein, mitochondrial	0
NC_035098.1.39974930.39974930	39	0	0	-36.25	gene38968	-4769	Q90669.1	Activin receptor type-2A	0
NC_035098.1.47062575.47062575	32	0	0.1	36.22	gene39096	-27975	.	.	.
NC_035100.1.17384849.17384849	27	0	0.1	36.22	gene40407	0	Q9BUZ4.1	TNF receptor-associated factor 4	0
NC_035088.1.69652458.69652458	30	0	0	36.19	gene22389	0	O55173.2	3-phosphoinositide-dependent protein kinase 1	0
NC_035077.1.63647783.63647783	31	0	0.1	-36.17	gene1240	0	Q9ESQ7.1	PH and SEC7 domain-containing protein 1	0
NC_035088.1.1093025.1093025	29	0	0	36.16	gene20727	-114467	.	.	.
NC_035089.1.12167076.12167076	26	0	0	36.16	gene23672	0	Q86Y38.1	Xylosyltransferase 1	0
NC_035084.1.24535816.24535816	30	0	0	36.15	gene14230	0	Q9Y219.3	Protein jagged-2	0
NC_035079.1.54857811.54857811	38	0	0	-36.13	gene5420	0	Q95LD9.1	Aryl hydrocarbon receptor	0
NC_035077.1.43441831.43441831	34	0	0.1	-36.12	gene880	-10713	.	.	.
NC_035084.1.50369207.50369207	31	0	0	-36.12	gene14726	0	Q6DKE2.1	Segment polarity protein dishevelled homolog DVL-3	0
NC_035093.1.14189034.14189034	31	0	0.1	36.12	gene31235	0	Q5TYS5.1	Secernin-2	0
NC_035098.1.10769290.10769290	38	0	0	-36.12	gene38406	0	Q07079.1	Insulin-like growth factor-binding protein 5	4e-89
NC_035104.1.33798351.33798351	29	0	0	-36.11	gene45352	-32916	.	.	.
NC_035089.1.49739817.49739817	26	0	0.1	-36.06	gene24934	0	Q6RUV5.1	Ras-related C3 botulinum toxin substrate 1	3e-133
NC_035085.1.11708705.11708705	25	0	0	36.05	gene16007	0	Q80SU7.1	Interferon-induced very large GTPase 1	0
NC_035093.1.12161930.12161930	22	0	0	36.05	gene31131	839	P62994.1	Growth factor receptor-bound protein 2	3e-139
NC_035081.1.64518018.64518018	28	0	0	36.04	gene9282	0	Q09LZ8.1	Cytosolic carboxypeptidase 6	0
NC_035088.1.75769333.75769333	32	0	0	36.04	gene22652	333	P47971.1	Neuronal pentraxin-1	0
NC_035082.1.50154055.50154055	31	0	0	36.02	gene10945	0	Q8IWQ3.3	Serine/threonine-protein kinase BRSK2	0
NC_035103.1.32445890.32445890	29	0	0.1	36.01	gene44254	0	Q9HCK4.2	Roundabout homolog 2	2e-179
NC_035088.1.58761599.58761599	37	0	0.1	-36	gene21927	0	B1H3E1.1	Serine/threonine-protein kinase NLK2	0
NC_035097.1.35978374.35978374	37	0	0	-36	gene37830	0	P70378.1	Fibroblast growth factor 11	3e-16
NC_035099.1.9289641.9289641	32	0	0	36	gene39313	-51851	.	.	.
NC_035101.1.6239502.6239502	22	0	0	36	gene40976	0	Q9NYQ8.2	Protocadherin Fat 2	0
NC_035093.1.28284395.28284395	31	0	0	35.99	gene31557	420	P69069.2	Histone H2B_x0001_P69070.2 RecName: Full	1e-51
NC_035103.1.19055103.19055103	34	0	0	-35.99	gene43962	0	A0JMD0.1	Clustered mitochondria protein homolog	0
NC_035093.1.13092428.13092428	25	0	0	35.98	gene31166	-2237	Q16513.1	Serine/threonine-protein kinase N2	0
NC_035104.1.29775309.29775309	38	0	0	-35.95	gene45187	0	Q63788.1	Phosphatidylinositol 3-kinase regulatory subunit beta	0
NC_035086.1.41918291.41918291	35	0	0	-35.94	gene18263	0	Q8K1N2.2	Pleckstrin homology-like domain family B member 2	0
NC_035077.1.8572873.8572873	37	0	0	-35.93	gene164	-43467	.	.	.
NC_035079.1.24777975.24777975	37	0	0	35.93	gene4775	0	Q3U1Y4.2	DENN domain-containing protein 4B	0
NC_035088.1.61244470.61244470	37	0	0	35.91	gene22113	2258	O43247.2	Testis-expressed protein 33	6e-11
NC_035095.1.29681664.29681664	33	0	0	35.9	gene35221	0	Q9QZQ0.1	Neuronal PAS domain-containing protein 3	0
NC_035079.1.77888926.77888926	22	0	0	35.88	gene5894	0	.	.	0.81
NC_035090.1.6406439.6406439	36	0	0	-35.88	gene25596	0	Q9NZI7.1	Upstream-binding protein 1	3e-56
NC_035091.1.38514559.38514559	29	0	0	35.87	gene27992	0	Q803E1.1	Nuclear cap-binding protein subunit 3	3e-138
NC_035092.1.32679612.32679612	32	0	0	35.86	gene29533	0	P25304.2	Agrin	0
NC_035081.1.60144265.60144265	31	0	0.1	-35.81	gene9160	0	P55199.1	RNA polymerase II elongation factor ELL	4e-157
NC_035087.1.4759327.4759327	38	0	0	35.81	gene19167	-111768	.	.	.
NC_035078.1.75918691.75918691	36	0	0	-35.8	gene3577	0	Q5S007.2	Leucine-rich repeat serine/threonine-protein kinase 2	0
NC_035078.1.66024756.66024756	25	0	0	-35.77	gene3364	-1306	Q502P7.1	Protein BANP	0
NC_035080.1.64079212.64079212	31	0	0	35.77	gene7334	0	Q6R5J2.1	Protein dispatched homolog 1	0
NC_035087.1.36926220.36926220	37	0	0	-35.76	gene19719	0	O35464.2	Semaphorin-6A	0
NC_035089.1.30425490.30425490	23	0	0.1	35.76	gene24209	-72204	.	.	.
NC_035079.1.13842555.13842555	26	0	0	35.75	gene4388	0	.	.	3e-06
NW_018532710.1.12912.12912	28	0	0.1	-35.75	gene47653	0	P51112.1	Huntingtin	4e-47
NC_035078.1.40314737.40314737	30	0	0.1	35.74	gene2819	0	Q8BZ47.2	Zinc finger protein 609	0
NC_035095.1.26341284.26341284	21	0	0	35.74	gene35167	0	Q9H7T0.2	Cation channel sperm-associated protein subunit beta	1e-155
NC_035100.1.17384851.17384851	27	0	0.1	35.72	gene40407	0	Q9BUZ4.1	TNF receptor-associated factor 4	0
NC_035079.1.78305015.78305015	30	0	0	35.71	gene5902	-82715	.	.	.
NC_035096.1.6151817.6151817	24	0	0	-35.71	gene36101	-7934	Q9Y663.1	Heparan sulfate glucosamine 3-O-sulfotransferase 3A1	2e-137
NC_035080.1.14395042.14395042	27	0	0	35.7	gene6396	-4511	Q6GQU6.2	Leucine-rich repeat and immunoglobulin-like domain-containing nogo receptor-interacting protein 3	0
NC_035078.1.15787996.15787996	32	0	0	-35.67	gene2316	0	P68827.2	N-acetylglucosamine-1-phosphodiester alpha-N-acetylglucosaminidase	2e-159
NC_035084.1.43844231.43844231	38	0	0	-35.65	gene14524	0	P27092.2	Inhibin beta A chain	1e-140
NC_035088.1.55897554.55897554	27	0	0.1	-35.65	gene21833	0	P48739.2	Phosphatidylinositol transfer protein beta isoform	2e-157
NC_035078.1.69805281.69805281	35	0	0	-35.64	gene3426	0	Q8BR07.2	Protein bicaudal D homolog 1	0
NC_035083.1.35039450.35039450	27	0	0	-35.64	gene12686	0	Q99LG1.1	Transmembrane protein 51	6e-27
NC_035085.1.56687187.56687187	32	0	0	35.63	gene17031	-10905	.	.	.
NC_035083.1.25539713.25539713	27	0	0	35.61	gene12514	14600	.	.	.
NC_035088.1.29537486.29537486	27	0	0	35.6	gene21415	114851	.	.	.
NC_035088.1.33077486.33077486	35	0	0	35.6	gene21469	-25043	.	.	.
NC_035101.1.37823188.37823188	37	0	0	35.6	gene41716	0	O60879.1	Protein diaphanous homolog 2	0
NC_035084.1.52541657.52541657	39	0	0	35.59	gene14795	16764	.	.	.
NC_035103.1.10045957.10045957	31	0	0.1	-35.59	gene43716	0	Q9Y2S7.1	Polymerase delta-interacting protein 2	0
NC_035086.1.39625630.39625630	39	0	0	-35.58	gene18171	0	Q29RK2.2	Pyruvate carboxylase, mitochondrial	0
NC_035084.1.24255919.24255919	29	0	0.1	35.56	gene14228	4914	.	.	.
NC_035081.1.10142804.10142804	20	0	0	-35.53	gene7957	0	P70195.1	Proteasome subunit beta type-7	2e-165
NC_035089.1.19995704.19995704	23	0	0.1	-35.53	gene23920	0	.	.	.
NC_035078.1.12729525.12729525	26	0	0.1	-35.51	gene2218	-6086	.	.	0.15
NC_035095.1.12349815.12349815	34	0	0	35.51	gene34817	0	.	.	1.1
NC_035082.1.30535490.30535490	29	0	0	35.49	gene10587	0	B0JZG0.1	Solute carrier family 23 member 2	0
NC_035087.1.53517888.53517888	23	0	0	-35.49	gene20090	0	Q9CZ52.2	Anthrax toxin receptor 1	0
NC_035088.1.6391690.6391690	33	0	0.1	-35.45	gene20811	0	Q9MZS1.2	Potassium/sodium hyperpolarization-activated cyclic nucleotide-gated channel 1	0
NC_035095.1.20466948.20466948	35	0	0	-35.44	gene35041	0	P70610.2	Double C2-like domain-containing protein beta	3e-123
NC_035078.1.81223544.81223544	33	0	0	-35.43	gene3708	0	Q6DHB5.1	Lipoma HMGIC fusion partner-like 3 protein	1e-107
NC_035082.1.11335019.11335019	26	0	0	35.43	gene10039	0	Q6DN14.2	Multiple C2 and transmembrane domain-containing protein 1	0
NC_035096.1.11005156.11005156	28	0	0	35.43	gene36207	0	Q0ZM14.1	Protocadherin-15	0
NC_035088.1.58761618.58761618	37	0	0	-35.41	gene21927	0	B1H3E1.1	Serine/threonine-protein kinase NLK2	0
NC_035079.1.22326248.22326248	34	0	0	35.4	gene4699	0	Q13627.2	Dual specificity tyrosine-phosphorylation-regulated kinase 1A	1e-12
NC_035087.1.39074073.39074073	26	0	0	35.39	gene19744	140249	.	.	.
NC_035077.1.69677010.69677010	27	0	0	35.38	gene1369	0	Q9H2G2.1	STE20-like serine/threonine-protein kinase	0
NC_035083.1.55620835.55620835	36	0	0	35.36	gene13150	0	.	.	8.6
NC_035088.1.58761634.58761634	37	0	0	-35.35	gene21927	0	B1H3E1.1	Serine/threonine-protein kinase NLK2	0
NC_035093.1.8195200.8195200	31	0	0.1	-35.35	gene31052	0	Q96PX6.3	Coiled-coil domain-containing protein 85A	4e-59
NC_035078.1.47334840.47334840	28	0	0	35.34	gene2957	0	P70057.2	Potassium voltage-gated channel subfamily KQT member 1	2e-35
NC_035079.1.17900866.17900866	32	0	0	35.33	gene4585	0	P08045.1	Zinc finger protein Xfin	3e-94
NC_035083.1.57808485.57808485	39	0	0	35.33	gene13223	-235367	.	.	.
NC_035077.1.65859614.65859614	36	0	0	-35.31	gene1298	0	Q17QZ7.1	Tetratricopeptide repeat protein 27	0
NC_035093.1.35540691.35540691	29	0	0	35.28	gene31742	26079	.	.	.
NC_035101.1.65394122.65394122	33	0	0	35.25	gene42248	10251	.	.	.
NC_035083.1.51149580.51149580	25	0	0	35.24	gene13036	-1858	Q6ZNL6.3	FYVE, RhoGEF and PH domain-containing protein 5	0
NC_035098.1.21503838.21503838	21	0	0	35.24	gene38617	0	Q66H42.1	Ly6/PLAUR domain-containing protein 1	6e-47
NC_035102.1.25253968.25253968	29	0	0.1	-35.24	gene43104	0	O00268.2	Transcription initiation factor TFIID subunit 4	8e-86
NC_035096.1.15590057.15590057	35	0	0	35.23	gene36308	0	Q9JL26.1	Formin-like protein 1	0
NC_035077.1.8572876.8572876	37	0	0	-35.22	gene164	-43464	.	.	.
NC_035086.1.17954566.17954566	29	0	0	35.22	gene17693	0	Q90773.1	Protein CEPU-1	2e-116
NC_035088.1.56523975.56523975	38	0	0	-35.17	gene21851	0	Q9UPT6.3	C-Jun-amino-terminal kinase-interacting protein 3	0
NC_035094.1.39355501.39355501	25	0	0	35.17	gene33995	525	O75525.1	KH domain-containing, RNA-binding, signal transduction-associated protein 3	3e-125
NC_035104.1.11323372.11323372	30	0	0	35.16	gene44804	3757	Q8TDN4.2	CDK5 and ABL1 enzyme substrate 1	0
NC_035077.1.59945080.59945080	31	0	0.1	35.11	gene1168	0	Q7TT36.3	Adhesion G protein-coupled receptor A3	0
NC_035086.1.52948060.52948060	34	0	0	-35.1	gene18560	0	Q5DU56.2	Protein NLRC3	5e-28
NC_035094.1.24461290.24461290	23	0	0	35.1	gene33544	0	P52797.1	Ephrin-A3	1e-72
NC_035094.1.42928154.42928154	31	0	0	35.1	gene34062	0	Q86VQ1.1	Glucocorticoid-induced transcript 1 protein	5e-137
NC_035086.1.44069172.44069172	27	0	0	35.08	gene18351	1626	B7ZCC9.1	Adhesion G-protein coupled receptor G4	1e-142
NC_035098.1.10759856.10759856	38	0	0	-35.06	gene38406	0	Q07079.1	Insulin-like growth factor-binding protein 5	4e-89
NW_018542293.1.179910.179910	28	0	0	35.06	gene48864	99499	.	.	.
NC_035105.1.37143126.37143126	27	0	0	35.05	gene46464	-59597	.	.	.
NC_035082.1.72201153.72201153	30	0	0	35.04	gene11438	37893	.	.	.
NC_035101.1.55416571.55416571	34	0	0	35.04	gene41974	-779	Q6DGP2.1	Pre-mRNA-splicing factor syf2	6e-139
NC_035103.1.26503248.26503248	33	0	0.1	35.01	gene44148	0	Q53EL9.2	Seizure protein 6 homolog	0
NC_035086.1.41436868.41436868	36	0	0	-34.99	gene18235	-4020	Q3MHN0.1	Proteasome subunit beta type-6	4e-107
NC_035093.1.46791131.46791131	28	0	0	34.99	gene32021	1205	P50580.3	Proliferation-associated protein 2G4	0
NC_035090.1.16114739.16114739	32	0	0.1	-34.98	gene25790	-10148	.	.	.
NC_035079.1.15478674.15478674	33	0	0.1	-34.97	gene4474	0	Q8R0J1.2	Pleckstrin homology domain-containing family G member 6	6e-99
NC_035079.1.36994106.36994106	36	0	0	34.97	gene5119	0	P48163.1	NADP-dependent malic enzyme	2e-146
NC_035095.1.33031072.33031072	37	0	0	-34.96	gene35280	-14965	.	.	.
NC_035090.1.49601012.49601012	23	0	0	-34.94	gene26590	-4240	Q9WVC5.1	Short transient receptor potential channel 7	0
NC_035091.1.16690639.16690639	39	0	0	34.94	gene27600	0	P34056.2	Transcription factor AP-2-alpha	0
NC_035077.1.8572852.8572852	37	0	0	-34.92	gene164	-43488	.	.	.
NC_035098.1.28023908.28023908	28	0	0	34.92	gene38765	20499	.	.	.
NC_035088.1.73237054.73237054	37	0	0.1	-34.91	gene22531	0	Q9UM47.2	Neurogenic locus notch homolog protein 3	0
NC_035086.1.39625643.39625643	39	0	0	-34.9	gene18171	0	Q29RK2.2	Pyruvate carboxylase, mitochondrial	0
NC_035077.1.38720088.38720088	21	0	0	34.89	gene806	22782	.	.	.
NC_035082.1.32881506.32881506	29	0	0	34.89	gene10620	-19941	.	.	.
NC_035099.1.2178661.2178661	31	0	0	34.88	gene39172	0	O95817.3	BAG family molecular chaperone regulator 3	6e-29
NC_035077.1.68208816.68208816	23	0	0	34.86	gene1340	0	Q6SJQ5.1	CMRF35-like molecule 3	1e-10
NC_035103.1.37206610.37206610	21	0	0.1	-34.85	gene44333	38027	.	.	.
NC_035088.1.27191569.27191569	25	0	0	34.84	gene21375	0	.	.	2e-09
NC_035090.1.4113584.4113584	29	0	0	34.84	gene25536	74782	.	.	.
NC_035101.1.12451359.12451359	32	0	0	34.84	gene41089	0	P42261.2	Glutamate receptor 1	0
NC_035104.1.4824518.4824518	35	0	0	34.84	gene44613	55548	.	.	.
NC_035080.1.25752744.25752744	27	0	0.1	34.83	gene6661	0	Q8IYK8.2	GTP-binding protein REM 2	4e-32
NC_035100.1.6816895.6816895	32	0	0	34.83	gene40084	5095	Q9IAT6.1	Delta-like protein C	0
NC_035099.1.12092547.12092547	33	0	0	34.82	gene39358	93097	.	.	.
NC_035100.1.32555576.32555576	37	0	0	34.82	gene40725	-11581	.	.	.
NC_035101.1.40565627.40565627	33	0	0	-34.82	gene41743	208209	.	.	.
NC_035077.1.56180219.56180219	33	0	0.1	-34.81	gene1083	0	Q9W735.2	Prominin-1-A	9e-108
NC_035081.1.5910667.5910667	26	0	0.1	34.8	gene7861	0	Q9Y2P4.1	Long-chain fatty acid transport protein 6	0
NC_035083.1.61639110.61639110	28	0	0.1	-34.8	gene13296	0	P11505.2	Plasma membrane calcium-transporting ATPase 1	0
NC_035091.1.49625783.49625783	28	0	0.1	-34.8	gene28253	0	Q7Z410.2	Transmembrane protease serine 9	8e-78
NC_035099.1.44836399.44836399	38	0	0	34.79	gene39911	-340590	.	.	.
NC_035080.1.8233149.8233149	35	0	0	-34.78	gene6249	0	Q8CB44.1	GRAM domain-containing protein 4	0
NC_035090.1.20391068.20391068	31	0	0	-34.77	gene25888	0	Q9PVE4.2	Thyroid hormone receptor beta	0
NC_035101.1.9395781.9395781	38	0	0	-34.77	gene41030	44933	.	.	.
NC_035090.1.28710932.28710932	30	0	0.1	-34.76	gene26109	0	O13127.1	Flotillin-1	0
NC_035096.1.36559237.36559237	28	0	0	34.76	gene36747	5626	Q08460.2	Calcium-activated potassium channel subunit alpha-1	0
NC_035098.1.16307573.16307573	34	0	0.1	-34.73	gene38526	0	Q6U841.1	Sodium-driven chloride bicarbonate exchanger	0
NC_035087.1.34920178.34920178	20	0	0	34.72	gene19689	0	Q92547.3	DNA topoisomerase 2-binding protein 1	2e-60
NC_035088.1.38678531.38678531	37	0	0	34.7	gene21572	0	Q8WZ75.1	Roundabout homolog 4	2e-86
NC_035078.1.21337804.21337804	26	0	0	34.69	gene2535	0	Q9NR34.1	Mannosyl-oligosaccharide 1,2-alpha-mannosidase IC	2e-131
NC_035080.1.42441042.42441042	29	0	0	34.69	gene6923	-27574	.	.	.
NC_035101.1.21140724.21140724	21	0	0	34.67	gene41288	0	Q12766.2	HMG domain-containing protein 3	1e-118
NC_035077.1.35274434.35274434	27	0	0	34.66	gene743	377764	.	.	.
NC_035094.1.50795876.50795876	26	0	0	-34.66	gene34259	0	Q9Z2A6.2	Mitogen-activated protein kinase 15	8e-160
NC_035086.1.21489122.21489122	23	0	0	34.65	gene17713	-17904	.	.	.
NC_035092.1.41560482.41560482	32	0	0	34.65	gene29785	49012	.	.	.
NC_035081.1.60144228.60144228	36	0	0.1	-34.64	gene9160	0	P55199.1	RNA polymerase II elongation factor ELL	4e-157
NC_035081.1.42879030.42879030	37	0	0	34.63	gene8778	0	O19064.1	Tyrosine-protein kinase JAK2	0
NC_035094.1.10467925.10467925	35	0	0.1	34.61	gene33182	0	P98197.1	Probable phospholipid-transporting ATPase IH	0
NC_035077.1.43441776.43441776	34	0	0.1	-34.58	gene880	-10658	.	.	.
NC_035083.1.22759787.22759787	27	0	0.1	34.56	gene12468	200	.	.	2.2
NC_035090.1.30295899.30295899	23	0	0	-34.56	gene26166	0	D3ZHV2.1	Microtubule-actin cross-linking factor 1	0
NC_035105.1.7799425.7799425	25	0	0.1	34.56	gene45701	33841	.	.	.
NC_035080.1.32747845.32747845	32	0	0	-34.53	gene6747	0	Q8TCX5.1	Rhophilin-1	0
NC_035087.1.54986242.54986242	34	0	0	34.53	gene20117	0	Q80XJ3.3	Tetratricopeptide repeat protein 28	0
NC_035093.1.25549737.25549737	25	0	0.1	-34.53	gene31521	0	P55058.1	Phospholipid transfer protein	0
NC_035096.1.9100263.9100263	26	0	0	34.53	gene36159	148571	.	.	.
NC_035084.1.8042559.8042559	20	0	0	34.49	gene13830	-22514	.	.	.
NC_035091.1.41323521.41323521	34	0	0	-34.48	gene28064	0	.	.	.
NC_035087.1.68375757.68375757	25	0	0	-34.47	gene20511	0	P55809.1	Succinyl-CoA:3-ketoacid coenzyme A transferase 1, mitochondrial	0
NC_035077.1.12143256.12143256	33	0	0	34.46	gene254	78433	.	.	.
NC_035089.1.64737155.64737155	23	0	0.1	34.46	gene25413	16138	.	.	.
NC_035095.1.8255368.8255368	22	0	0.1	-34.45	gene34756	0	Q17R98.1	Zinc finger protein 827	3e-100
NC_035096.1.18319290.18319290	36	0	0	-34.45	gene36376	0	Q5ZL67.1	Nuclear factor erythroid 2-related factor 1	0
NC_035091.1.10086210.10086210	33	0	0	34.42	gene27419	-4673	Q1XH10.1	SKI/DACH domain-containing protein 1	1e-67
NC_035102.1.27026617.27026617	38	0	0	-34.41	gene43129	-79646	.	.	.
NC_035082.1.836742.836742	31	0	0	34.4	gene9847	-15200	.	.	.
NC_035100.1.15653815.15653815	32	0	0	34.4	gene40348	0	Q924K1.2	Aryl-hydrocarbon-interacting protein-like 1	2e-175
NC_035078.1.41626608.41626608	35	0	0	34.39	gene2854	0	B6RSP1.2	Pleckstrin homology domain-containing family A member 7	0
NC_035091.1.25094901.25094901	26	0	0.1	-34.38	gene27787	-6759	P41585.1	Glucagon family neuropeptides	2e-105
NC_035092.1.49246127.49246127	38	0	0.1	34.38	gene30015	1248	P23109.2	AMP deaminase 1	0
NC_035085.1.54371463.54371463	32	0	0	34.37	gene16967	0	P98160.4	Basement membrane-specific heparan sulfate proteoglycan core protein	0
NC_035093.1.45725136.45725136	38	0	0	-34.36	gene31985	0	P04899.3	Guanine nucleotide-binding protein G(i) subunit alpha-2	0
NC_035080.1.13206568.13206568	24	0	0.1	34.35	gene6366	0	Q6ZNG2.2	Homeobox protein DBX2	2e-31
NC_035081.1.38683308.38683308	27	0	0.1	34.35	gene8684	823	Q9UKP5.2	A disintegrin and metalloproteinase with thrombospondin motifs 6	0
NC_035080.1.18423237.18423237	29	0	0	34.34	gene6514	86161	.	.	.
NC_035080.1.73320216.73320216	38	0	0	-34.33	gene7532	12977	.	.	.
NW_018556675.1.57611.57611	39	0	0	34.32	.	-1	.	.	.
NC_035092.1.6532088.6532088	29	0	0.1	34.31	gene28844	-14746	.	.	.
NC_035093.1.22929652.22929652	30	0	0	34.3	gene31489	46176	.	.	.
NC_035084.1.14707951.14707951	37	0	0	34.29	gene13988	0	Q9BZJ6.2	Probable G-protein coupled receptor 63	0
NC_035087.1.14495039.14495039	35	0	0	34.29	gene19396	-425	P55197.2	Protein AF-10	5e-121
NC_035080.1.13944636.13944636	33	0	0	34.28	gene6380	-3685	Q9Z104.1	SWI/SNF-related matrix-associated actin-dependent regulator of chromatin subfamily E member 1-related	2e-93
NC_035082.1.9958864.9958864	35	0	0	34.27	gene10026	344	Q9R0D8.1	WD repeat-containing protein 54	5e-135
NC_035091.1.40199572.40199572	30	0	0	34.27	gene28042	19284	.	.	.
NC_035105.1.16142519.16142519	25	0	0.1	34.27	gene45859	0	P11274.2	Breakpoint cluster region protein	0
NC_035079.1.48540273.48540273	36	0	0.1	34.26	gene5265	0	D3Z7P3.1	Glutaminase kidney isoform, mitochondrial	0
NC_035087.1.3661874.3661874	29	0	0.1	34.26	gene19144	-12194	.	.	.
NC_035101.1.69867466.69867466	37	0	0	34.25	gene42330	-54716	.	.	.
NC_035081.1.10420396.10420396	33	0	0	34.24	gene7961	0	Q8K382.2	DENN domain-containing protein 1A	0
NC_035103.1.12412135.12412135	34	0	0	34.23	gene43768	0	Q9Y6R0.1	Numb-like protein	7e-168
NC_035092.1.33865143.33865143	30	0	0	34.22	gene29547	-8501	O15258.1	Protein RER1_x0001_Q5R5U4.1 RecName: Full	7e-116
NC_035083.1.28003327.28003327	27	0	0.1	-34.2	gene12552	6991	Q3U132.1	Protein TESPA1	1e-52
NC_035077.1.64454733.64454733	33	0	0	34.19	gene1265	0	P57775.1	F-box/WD repeat-containing protein 4	7e-138
NC_035102.1.25878209.25878209	39	0	0	34.19	gene43121	-3878	Q9NSC2.2	Sal-like protein 1	0
NC_035085.1.37404188.37404188	32	0	0	34.18	gene16566	0	P31696.3	Agrin	0
NC_035088.1.47681563.47681563	33	0	0	34.15	gene21693	0	O15460.1	Prolyl 4-hydroxylase subunit alpha-2	5e-107
NC_035099.1.29952611.29952611	32	0	0	-34.15	gene39640	0	Q99PJ2.3	Probable E3 ubiquitin-protein ligase TRIM8	0
NC_035093.1.56089039.56089039	22	0	0	34.13	gene32219	0	Q7TPG8.1	Protein FAM19A1	2e-65
NC_035078.1.38807026.38807026	39	0	0	34.09	gene2794	0	Q9WV80.1	Sorting nexin-1	0
NC_035081.1.43063247.43063247	35	0	0	-34.09	gene8784	0	.	.	0.003
NC_035097.1.42760952.42760952	25	0	0	34.09	gene37999	0	P08775.3	DNA-directed RNA polymerase II subunit RPB1	0
NC_035088.1.31110367.31110367	34	0	0	-34.08	gene21441	0	Q8WU58.1	Protein FAM222B	3e-63
NC_035094.1.37315286.37315286	26	0	0.1	-34.04	gene33948	5833	.	.	9e-06
NC_035085.1.33472962.33472962	38	0	0	-34.03	gene16457	0	Q9NS98.1	Semaphorin-3G	0
NC_035079.1.36994007.36994007	36	0	0	-34.01	gene5119	0	P48163.1	NADP-dependent malic enzyme	2e-146
NC_035080.1.61823590.61823590	28	0	0	-34.01	gene7274	-8960	Q9D8B1.1	Androgen-induced gene 1 protein	9e-130
NC_035082.1.19111497.19111497	35	0	0	-34	gene10241	0	.	.	8
NC_035082.1.31700171.31700171	32	0	0	-33.97	gene10600	0	Q8WXX7.1	Autism susceptibility gene 2 protein	1e-26
NC_035092.1.14183133.14183133	27	0	0.1	-33.93	gene29020	0	Q924A0.2	Transcription factor 7-like 2	1e-82
NC_035082.1.21075287.21075287	32	0	0	-33.91	gene10331	0	Q9Y618.2	Nuclear receptor corepressor 2	0
NC_035085.1.21172198.21172198	24	0	0	33.9	gene16242	-74077	.	.	.
NC_035101.1.64874908.64874908	36	0	0	33.89	gene42241	1608	Q08BW6.1	Uncharacterized protein C15orf41 homolog	2e-36
NC_035084.1.15750256.15750256	30	0	0	33.87	gene14010	0	Q8BWD8.1	Cyclin-dependent kinase 19	0
NC_035077.1.23272584.23272584	33	0	0	-33.85	gene529	-53191	.	.	.
NC_035090.1.53070707.53070707	26	0	0	33.85	gene26729	-9241	Q5U3V7.1	Solute carrier family 25 member 43	0
NC_035104.1.2455749.2455749	35	0	0.1	33.84	gene44539	-21727	.	.	.
NC_035081.1.6297266.6297266	29	0	0	33.83	gene7866	0	Q70JA7.3	Chondroitin sulfate synthase 3	0
NC_035091.1.16708796.16708796	29	0	0	33.83	gene27600	11817	.	.	.
NC_035092.1.23275915.23275915	38	0	0	33.82	gene29386	-9830	P98158.1	Low-density lipoprotein receptor-related protein 2	0
NC_035099.1.2512289.2512289	37	0	0	-33.8	gene39182	7124	Q6ZUJ8.2	Phosphoinositide 3-kinase adapter protein 1	0
NC_035088.1.58761640.58761640	37	0	0.1	-33.79	gene21927	0	B1H3E1.1	Serine/threonine-protein kinase NLK2	0
NC_035082.1.46792067.46792067	30	0	0	33.78	gene10918	0	Q8N960.2	Centrosomal protein of 120 kDa	0
NC_035084.1.44784240.44784240	35	0	0	33.78	gene14532	-11412	.	.	.
NC_035080.1.47154874.47154874	29	0	0.1	-33.77	gene6968	64154	.	.	.
NC_035092.1.10697974.10697974	28	0	0	33.77	gene28936	0	G3V801.1	Neurotrypsin	2e-23
NC_035083.1.12714657.12714657	28	0	0.1	33.76	gene12274	-181115	.	.	.
NC_035085.1.43364442.43364442	38	0	0	-33.75	gene16698	0	Q69Z26.2	Contactin-4	0
NC_035096.1.28117124.28117124	23	0	0	33.75	gene36594	0	D0PRN3.1	Neurexin-3	0
NC_035085.1.59005127.59005127	22	0	0	-33.72	gene17098	-10126	.	.	.
NC_035092.1.39087822.39087822	38	0	0	-33.72	gene29718	0	O19113.1	Connective tissue growth factor	1e-84
NC_035102.1.25478954.25478954	23	0	0.1	33.72	gene43115	0	Q80TL1.2	Adenylate cyclase type 2	0
NC_035087.1.42100139.42100139	25	0	0.1	-33.71	gene19770	277	Q9IAK4.1	Noelin	0
NC_035083.1.31870789.31870789	24	0	0	-33.7	gene12612	0	.	.	2
NC_035091.1.37039720.37039720	39	0	0	33.69	gene27921	0	O60344.4	Endothelin-converting enzyme 2	0
NC_035079.1.71718511.71718511	34	0	0	-33.68	gene5751	0	Q9Y6X6.3	Unconventional myosin-XVI	1e-176
NC_035098.1.5152062.5152062	24	0	0.1	33.68	gene38302	0	P57721.2	Poly(rC)-binding protein 3	1e-122
NC_035098.1.10769294.10769294	38	0	0	-33.68	gene38406	0	Q07079.1	Insulin-like growth factor-binding protein 5	4e-89
NC_035093.1.18191051.18191051	24	0	0.1	-33.67	gene31370	0	Q7T2G1.1	Interferon regulatory factor 2-binding protein 2-B	0
NC_035089.1.27414229.27414229	36	0	0.1	-33.66	gene24125	0	P11831.1	Serum response factor	3e-103
NC_035077.1.45978072.45978072	33	0	0	33.65	gene930	-97445	.	.	.
NC_035090.1.66106817.66106817	36	0	0	33.65	gene26988	0	Q99KL7.1	Ras-related protein Rab-28	1e-102
NC_035081.1.46045968.46045968	27	0	0.1	-33.63	gene8838	-6954	.	.	3.4
NC_035102.1.25878168.25878168	39	0	0	33.62	gene43121	-3837	Q9NSC2.2	Sal-like protein 1	0
NC_035080.1.12386918.12386918	29	0	0	33.61	gene6354	0	Q9ULE3.4	DENN domain-containing protein 2A	0
NC_035092.1.19273407.19273407	26	0	0	33.6	gene29198	2558	Q90923.1	Netrin-3	0
NC_035077.1.23272571.23272571	34	0	0	-33.59	gene529	-53178	.	.	.
NC_035097.1.18666696.18666696	26	0	0	33.59	gene37369	0	Q63881.1	Potassium voltage-gated channel subfamily D member 2	0
NC_035101.1.34509769.34509769	33	0	0	33.59	gene41664	0	Q8N475.2	Follistatin-related protein 5	0
NC_035080.1.11840514.11840514	38	0	0	-33.58	gene6339	0	Q07869.2	Peroxisome proliferator-activated receptor alpha	0
NC_035104.1.2905446.2905446	25	0	0	-33.58	gene44549	0	Q6TFL4.1	Kelch-like protein 24	0
NC_035077.1.21489564.21489564	31	0	0	-33.56	gene492	0	Q13425.1	Beta-2-syntrophin	0
NC_035100.1.11047635.11047635	35	0	0	33.54	gene40212	0	Q1LV19.1	A-kinase anchor protein SPHKAP	0
NC_035093.1.17256035.17256035	31	0	0	33.52	gene31332	0	Q91994.1	Homeobox protein OTX1 B	5e-67
NC_035099.1.23466792.23466792	27	0	0.1	-33.5	gene39524	0	P82013.1	Voltage-dependent anion-selective channel protein 2	8e-171
NC_035081.1.24347578.24347578	31	0	0	33.49	gene8296	-19473	.	.	.
NC_035081.1.61051703.61051703	31	0	0	33.47	gene9184	-4319	P43444.1	Guanine nucleotide-binding protein subunit alpha-11	3e-112
NC_035091.1.35940072.35940072	30	0	0	33.47	gene27907	0	Q16760.4	Diacylglycerol kinase delta	0
NC_035092.1.715102.715102	33	0	0	33.47	gene28722	0	Q9WTN0.1	Geranylgeranyl pyrophosphate synthase	0
NC_035079.1.31467931.31467931	26	0	0	33.45	gene5012	9555	Q9NR34.1	Mannosyl-oligosaccharide 1,2-alpha-mannosidase IC	0
NC_035103.1.20126476.20126476	27	0	0	33.45	gene43997	0	Q96M86.2	Dynein heavy chain domain-containing protein 1	0
NC_035086.1.16815713.16815713	34	0	0	33.44	gene17655	0	Q8BGZ2.1	Protein FAM168A_x0001_Q92567.2 RecName: Full	1e-78
NC_035088.1.47375307.47375307	38	0	0	-33.44	gene21687	0	Q8TF40.3	Folliculin-interacting protein 1	0
NC_035097.1.33799126.33799126	21	0	0	33.43	gene37757	0	A0MZ66.4	Shootin-1	1e-29
NC_035098.1.14670455.14670455	39	0	0	33.43	gene38479	0	Q98875.1	Homeobox protein Dlx1a	2e-127
NC_035093.1.13915210.13915210	38	0	0	-33.42	gene31217	11209	.	.	.
NC_035087.1.74659494.74659494	33	0	0	33.41	gene20636	19138	.	.	.
NC_035091.1.47248221.47248221	38	0	0	-33.41	gene28198	4168	P47743.2	Metabotropic glutamate receptor 8	0
NC_035086.1.18995696.18995696	32	0	0.1	-33.4	gene17700	0	Q7TPD3.2	Roundabout homolog 2	0
NC_035087.1.35436448.35436448	39	0	0	-33.4	gene19697	-7072	Q80XI3.2	Eukaryotic translation initiation factor 4 gamma 3	1e-66
NC_035099.1.12230680.12230680	39	0	0	-33.4	gene39358	231230	.	.	.
NC_035078.1.84419387.84419387	39	0	0	-33.39	gene3806	0	Q3B7H1.1	Glutamine amidotransferase-like class 1 domain-containing protein 1	1e-108
NC_035089.1.17874829.17874829	27	0	0.1	33.39	gene23837	0	D4A6L0.1	Probable G-protein coupled receptor 158	0
NC_035090.1.63596872.63596872	38	0	0	-33.39	gene26955	0	O60879.1	Protein diaphanous homolog 2	0
NC_035105.1.27917925.27917925	32	0	0.1	33.38	gene46100	0	Q9Y4X0.1	AMME syndrome candidate gene 1 protein	4e-134
NC_035079.1.50027168.50027168	29	0	0	33.37	gene5290	48461	.	.	.
NC_035088.1.21545290.21545290	35	0	0	-33.35	gene21182	0	Q8IVT5.3	Kinase suppressor of Ras 1	0
NC_035095.1.10638980.10638980	31	0	0	33.35	gene34784	0	P24524.1	Glycine receptor subunit alpha-3	0
NC_035080.1.51672049.51672049	22	0	0	33.34	gene7046	6186	O14649.1	Potassium channel subfamily K member 3	0
NC_035080.1.58097906.58097906	33	0	0	33.32	gene7186	0	P35822.1	Receptor-type tyrosine-protein phosphatase kappa	0
NC_035083.1.23590613.23590613	36	0	0	33.3	gene12490	27766	.	.	.
NC_035083.1.26588857.26588857	37	0	0	33.3	gene12527	0	Q11204.2	CMP-N-acetylneuraminate-beta-galactosamide-alpha-2,3-sialyltransferase 2	1e-111
NC_035083.1.56268785.56268785	33	0	0.1	33.3	gene13177	0	Q7ZW16.1	E3 ubiquitin-protein ligase NRDP1	0
NC_035079.1.70446568.70446568	29	0	0	-33.29	gene5724	0	Q9D219.3	B-cell CLL/lymphoma 9 protein	9e-89
NC_035079.1.74317594.74317594	27	0	0.1	33.29	gene5801	0	Q9NZN1.2	Interleukin-1 receptor accessory protein-like 1	0
NC_035078.1.38584442.38584442	34	0	0	33.27	gene2789	-12891	.	.	.
NC_035085.1.25177248.25177248	22	0	0	33.27	gene16285	-18814	.	.	.
NC_035102.1.14417004.14417004	25	0	0.1	-33.27	gene42815	0	Q96DM1.3	PiggyBac transposable element-derived protein 4	1e-20
NC_035103.1.15731193.15731193	30	0	0	33.27	gene43866	0	Q3TI53.2	Schwannomin-interacting protein 1	5e-105
NC_035092.1.53033431.53033431	35	0	0	33.26	gene30153	0	Q06019.1	Lens fiber major intrinsic protein	6e-107
NC_035097.1.10761821.10761821	26	0	0	33.26	gene37102	0	P0C6S7.1	Ankyrin repeat and sterile alpha motif domain-containing protein 1B	1e-125
NC_035088.1.66625573.66625573	35	0	0	-33.25	gene22288	0	Q9CZV8.3	F-box/LRR-repeat protein 20	0
NC_035105.1.29708974.29708974	34	0	0	33.25	gene46184	0	O88809.1	Neuronal migration protein doublecortin	5e-99
NC_035078.1.40035310.40035310	28	0	0	33.24	gene2818	-98231	.	.	.
NC_035084.1.43844222.43844222	38	0	0	-33.23	gene14524	0	P27092.2	Inhibin beta A chain	1e-140
NC_035091.1.15841383.15841383	22	0	0.1	33.23	gene27578	0	P25391.2	Laminin subunit alpha-1	0
NC_035099.1.6762273.6762273	30	0	0	33.23	gene39255	0	Q504Y2.2	Extracellular tyrosine-protein kinase PKDCC	0
NC_035078.1.61076110.61076110	32	0	0	33.2	gene3267	0	Q9ERE9.1	C-Jun-amino-terminal kinase-interacting protein 2	5e-130
NC_035084.1.69524143.69524143	32	0	0	33.2	gene15165	0	Q6P2D0.2	Zinc finger protein 1 homolog	8e-27
NC_035102.1.25878192.25878192	39	0	0	33.2	gene43121	-3861	Q9NSC2.2	Sal-like protein 1	0
NC_035097.1.23693001.23693001	28	0	0.1	33.19	gene37479	0	Q9H0J9.1	Poly [ADP-ribose] polymerase 12	7e-82
NC_035097.1.35978359.35978359	37	0	0	-33.19	gene37830	0	P70378.1	Fibroblast growth factor 11	3e-16
NC_035078.1.40080427.40080427	26	0	0	-33.17	gene2819	-86938	.	.	.
NC_035079.1.80283776.80283776	27	0	0	33.17	gene5948	19775	.	.	.
NC_035084.1.43844432.43844432	37	0	0	-33.17	gene14524	0	P27092.2	Inhibin beta A chain	1e-140
NC_035094.1.20780144.20780144	35	0	0	33.17	gene33482	0	Q08834.1	Alpha-1,6-mannosylglycoprotein 6-beta-N-acetylglucosaminyltransferase A	0
NC_035104.1.28059842.28059842	32	0	0	33.16	gene45129	-20815	.	.	.
NC_035084.1.71583961.71583961	27	0	0	33.14	gene15264	-15170	.	.	.
NC_035089.1.35059113.35059113	37	0	0	-33.14	gene24365	2552	Q7Z736.2	Pleckstrin homology domain-containing family H member 3	5e-12
NC_035093.1.36854046.36854046	39	0	0	-33.14	gene31755	14450	.	.	.
NC_035099.1.15834466.15834466	28	0	0.1	33.13	gene39406	8161	H2M146.2	Protein FAM53B	3e-75
NC_035100.1.3930775.3930775	39	0	0	33.13	gene40021	0	Q8N2M8.4	CLK4-associating serine/arginine rich protein	6e-127
NC_035085.1.63896994.63896994	29	0	0	-33.12	gene17224	0	Q8C010.2	Probable G-protein coupled receptor 61	3e-100
NC_035093.1.26628900.26628900	28	0	0	33.11	gene31528	146227	.	.	.
NC_035081.1.17957280.17957280	28	0	0	33.1	gene8143	0	Q8N163.2	Cell cycle and apoptosis regulator protein 2	7e-57
NC_035092.1.46216953.46216953	27	0	0	33.1	gene29948	0	Q9Y2H0.3	Disks large-associated protein 4	4e-89
NC_035101.1.31426541.31426541	28	0	0.1	-33.09	gene41600	40285	.	.	.
NC_035102.1.22503459.22503459	25	0	0	33.07	gene43041	5786	Q8NI77.2	Kinesin-like protein KIF18A	0
NC_035081.1.28797043.28797043	35	0	0	33.04	gene8393	36985	.	.	.
NC_035103.1.9570174.9570174	39	0	0	33.04	gene43696	2841	Q6NWD4.2	Mitochondrial import inner membrane translocase subunit TIM50	0
NC_035081.1.4517063.4517063	37	0	0	-33.03	gene7842	0	Q14094.1	Cyclin-I	2e-67
NC_035101.1.34137752.34137752	39	0	0	33.03	gene41663	0	Q9Y4G8.1	Rap guanine nucleotide exchange factor 2	0
NC_035093.1.18190978.18190978	38	0	0	-33.02	gene31370	0	Q7T2G1.1	Interferon regulatory factor 2-binding protein 2-B	0
NC_035082.1.26803655.26803655	28	0	0	32.99	gene10467	-17010	.	.	.
NC_035099.1.11978206.11978206	24	0	0	-32.99	gene39358	0	.	.	0.66
NC_035077.1.72202589.72202589	24	0	0	32.95	gene1410	49511	.	.	.
NC_035091.1.18280305.18280305	34	0	0	-32.94	gene27643	0	Q9WVL3.1	Solute carrier family 12 member 7	0
NC_035084.1.38458211.38458211	36	0	0	32.93	gene14461	0	Q9NUQ9.1	Protein FAM49B	0
NC_035098.1.10769222.10769222	35	0	0	-32.93	gene38406	0	Q07079.1	Insulin-like growth factor-binding protein 5	4e-89
NC_035091.1.28424999.28424999	30	0	0	32.91	gene27852	-3017	O75521.4	Enoyl-CoA delta isomerase 2, mitochondrial	6e-171
NC_035085.1.37360118.37360118	39	0	0	-32.9	gene16566	-4679	P31696.3	Agrin	0
NC_035094.1.50902456.50902456	28	0	0	32.9	gene34264	0	P60321.1	Nanos homolog 2	7e-25
NC_035084.1.21675753.21675753	24	0	0	-32.88	gene14161	43447	.	.	.
NC_035084.1.66776933.66776933	28	0	0.1	32.87	gene15081	0	Q96P47.2	Arf-GAP with GTPase, ANK repeat and PH domain-containing protein 3	0
NC_035103.1.19322087.19322087	31	0	0	32.85	gene43968	0	Q8QFP8.1	LIM domain kinase 1	0
NC_035093.1.24792379.24792379	38	0	0	32.84	gene31512	13915	.	.	.
NC_035082.1.54938853.54938853	27	0	0	32.82	gene11041	60287	.	.	.
NC_035091.1.48554599.48554599	30	0	0	32.8	gene28228	0	Q5RHB5.2	Lymphoid-restricted membrane protein	0
NC_035080.1.14395083.14395083	28	0	0	32.79	gene6396	-4552	Q6GQU6.2	Leucine-rich repeat and immunoglobulin-like domain-containing nogo receptor-interacting protein 3	0
NC_035084.1.48269063.48269063	34	0	0	32.79	gene14666	0	A2PYH4.2	Probable ATP-dependent DNA helicase HFM1	0
NC_035101.1.50798465.50798465	29	0	0	32.79	gene41892	29132	.	.	.
NC_035080.1.32211754.32211754	34	0	0	32.78	gene6734	0	Q96KP1.1	Exocyst complex component 2	0
NC_035081.1.58628811.58628811	25	0	0.1	32.76	gene9117	19095	.	.	.
NC_035090.1.4113684.4113684	27	0	0	-32.76	gene25536	74882	.	.	.
NC_035098.1.27108020.27108020	31	0	0	-32.76	gene38738	-3813	Q9MZS1.2	Potassium/sodium hyperpolarization-activated cyclic nucleotide-gated channel 1	1e-130
NC_035099.1.5137904.5137904	31	0	0.1	-32.75	gene39226	0	Q14642.1	Type I inositol 1,4,5-trisphosphate 5-phosphatase	0
NC_035086.1.5366145.5366145	29	0	0.1	-32.74	gene17465	-33905	.	.	.
NC_035090.1.26723399.26723399	33	0	0	32.74	gene26028	0	Q3T8J9.1	GON-4-like protein	6e-127
NC_035093.1.607496.607496	34	0	0	-32.74	gene30716	0	Q9CW03.2	Structural maintenance of chromosomes protein 3	0
NC_035085.1.22977650.22977650	31	0	0	32.73	gene16261	308926	.	.	.
NC_035088.1.9099594.9099594	38	0	0	32.73	gene20873	0	Q8N9H8.3	Exonuclease mut-7 homolog	0
NC_035101.1.116918.116918	38	0	0	32.72	gene40877	-37751	.	.	.
NC_035085.1.13285621.13285621	31	0	0	32.71	gene16071	0	Q5NCX5.1	Neuralized-like protein 4	0
NC_035091.1.13779818.13779818	30	0	0	32.71	gene27548	26972	.	.	.
NC_035078.1.12482219.12482219	29	0	0	32.7	gene2214	-2473	Q7Z419.1	E3 ubiquitin-protein ligase RNF144B	3e-15
NC_035080.1.37100172.37100172	35	0	0.1	32.69	gene6810	0	Q5R685.1	Phosphatidylinositol 3-kinase regulatory subunit alpha	0
NC_035080.1.656673.656673	30	0	0	32.68	gene6030	-14469	.	.	.
NC_035090.1.46953406.46953406	22	0	0.1	32.68	gene26518	7405	.	.	8.2
NC_035081.1.46045920.46045920	31	0	0	-32.67	gene8838	-7002	.	.	3.4
NC_035088.1.44399893.44399893	30	0	0	32.66	gene21660	0	P35560.1	ATP-sensitive inward rectifier potassium channel 1	3e-153
NC_035090.1.26018337.26018337	35	0	0	32.66	gene26007	0	Q03413.1	Myocyte-specific enhancer factor 2D homolog	5e-167
NC_035077.1.30609070.30609070	34	0	0	32.65	gene661	-98443	.	.	.
NC_035087.1.14495077.14495077	39	0	0	32.64	gene19396	-387	P55197.2	Protein AF-10	5e-121
NC_035101.1.1502898.1502898	35	0	0	32.62	gene40898	-3456	P28562.3	Dual specificity protein phosphatase 1	1e-179
NC_035102.1.21063882.21063882	35	0	0	32.59	gene43006	-25096	.	.	.
NC_035088.1.72904454.72904454	27	0	0.1	32.57	gene22515	0	Q7TPK6.3	Serine/threonine-protein kinase WNK4	0
NC_035101.1.56035352.56035352	26	0	0	32.55	gene41988	4225	Q5ZPR3.1	CD276 antigen	3e-26
NC_035087.1.32752484.32752484	22	0	0.1	32.54	gene19642	-19742	.	.	.
NC_035087.1.74662575.74662575	23	0	0.1	32.54	gene20636	22219	.	.	.
NC_035097.1.21518243.21518243	34	0	0	32.54	gene37431	0	Q52I78.2	Nicotinamide phosphoribosyltransferase	0
NC_035102.1.6098086.6098086	23	0	0	-32.53	gene42660	0	Q8IVL1.3	Neuron navigator 2	0
NC_035082.1.10776301.10776301	30	0	0	32.51	gene10036	42890	.	.	.
NW_018566317.1.756.756	22	0	0	32.51	.	-1	.	.	.
NC_035088.1.63875616.63875616	35	0	0	-32.5	gene22190	-4770	Q6DBU1.1	Proline-rich protein 15-like protein A	5e-43
NC_035092.1.22679291.22679291	35	0	0.1	-32.5	gene29373	0	Q61792.1	LIM and SH3 domain protein 1	2e-88
NC_035101.1.34970908.34970908	23	0	0	32.49	gene41675	-459	Q8K2G4.1	Bardet-Biedl syndrome 7 protein homolog	4e-104
NC_035103.1.2524983.2524983	23	0	0.1	32.48	gene43516	1119	Q90YT3.1	60S ribosomal protein L35a	8e-71
NW_018538427.1.11566.11566	35	0	0	-32.48	gene48372	0	O94919.2	Endonuclease domain-containing 1 protein	1e-11
NC_035092.1.10625355.10625355	22	0	0	32.47	gene28931	0	P38571.2	Lysosomal acid lipase/cholesteryl ester hydrolase	6e-178
NC_035081.1.40362328.40362328	37	0	0	32.46	gene8728	5615	Q9C0A0.3	Contactin-associated protein-like 4	0
NC_035083.1.52181662.52181662	36	0	0	-32.44	gene13061	204	Q99624.1	Sodium-coupled neutral amino acid transporter 3	2e-87
NC_035093.1.56239520.56239520	32	0	0	32.43	gene32219	0	Q7TPG8.1	Protein FAM19A1	2e-65
NC_035103.1.3979990.3979990	25	0	0	-32.42	gene43553	0	P54613.1	Serine/threonine-protein phosphatase 2A 65 kDa regulatory subunit A beta isoform	0
NC_035087.1.14495089.14495089	39	0	0	32.41	gene19396	-375	P55197.2	Protein AF-10	5e-121
NC_035099.1.15988597.15988597	25	0	0	32.41	gene39408	9607	Q7LFX5.1	Carbohydrate sulfotransferase 15	0
NC_035077.1.43714497.43714497	24	0	0	32.4	gene889	-1558	Q8JHV6.1	Laminin subunit beta-4	0
NC_035079.1.31419925.31419925	37	0	0.1	-32.4	gene5012	0	Q9NR34.1	Mannosyl-oligosaccharide 1,2-alpha-mannosidase IC	0
NC_035086.1.67014612.67014612	29	0	0.1	-32.4	gene18947	0	Q8BX51.1	Zeta-sarcoglycan	4e-110
NC_035087.1.59754683.59754683	30	0	0	32.4	gene20288	-31737	.	.	.
NC_035084.1.79971252.79971252	31	0	0	32.39	gene15488	0	Q90308.1	Vasoactive intestinal polypeptide receptor	0
NC_035088.1.79457311.79457311	26	0	0	-32.39	gene22788	0	Q1LZA7.1	LIM domain-containing protein 2	3e-51
NC_035077.1.72114226.72114226	31	0	0	32.36	gene1410	0	Q61627.2	Glutamate receptor ionotropic, delta-1	0
NW_018529682.1.16235.16235	29	0	0	32.36	gene47374	0	O73798.1	Insulin-like growth factor 1 receptor	1e-77
NC_035085.1.61060415.61060415	29	0	0	32.35	gene17157	0	Q8BGD9.1	Eukaryotic translation initiation factor 4B	5e-54
NC_035105.1.4207412.4207412	36	0	0	32.35	gene45631	-12198	.	.	.
NC_035082.1.22393038.22393038	35	0	0	32.34	gene10357	-6015	Q8NCN2.4	Zinc finger and BTB domain-containing protein 34	2e-176
NC_035094.1.17949652.17949652	27	0	0	32.34	gene33427	-4253	Q8N0W4.1	Neuroligin-4, X-linked	0
NC_035083.1.31870785.31870785	24	0	0.1	-32.33	gene12612	0	.	.	2
NC_035094.1.23841988.23841988	36	0	0	-32.33	gene33527	-18773	.	.	.
NC_035090.1.30295833.30295833	25	0	0.1	-32.32	gene26166	0	D3ZHV2.1	Microtubule-actin cross-linking factor 1	0
NC_035099.1.21721789.21721789	27	0	0.1	32.32	gene39492	0	Q66HG4.1	Aldose 1-epimerase	4e-144
NC_035099.1.39259818.39259818	38	0	0	32.32	gene39827	-4854	Q3UHR0.2	BAH and coiled-coil domain-containing protein 1	1e-73
NC_035081.1.78427285.78427285	34	0	0.1	-32.31	gene9552	23664	.	.	.
NC_035085.1.16632772.16632772	33	0	0	32.31	gene16124	0	Q9UBK2.1	Peroxisome proliferator-activated receptor gamma coactivator 1-alpha	2e-55
NC_035098.1.47446000.47446000	31	0	0	32.31	gene39102	0	P0C5Y8.1	Alsin	3e-69
NC_035091.1.28768129.28768129	37	0	0.1	-32.29	gene27855	0	Q9HAC7.2	Succinate--hydroxymethylglutarate CoA-transferase	0
NC_035082.1.31370058.31370058	24	0	0	32.26	gene10599	-70245	.	.	.
NC_035101.1.984392.984392	31	0	0	32.25	gene40890	-16170	.	.	.
NC_035086.1.24634050.24634050	29	0	0.1	32.24	gene17797	0	O70293.1	G protein-coupled receptor kinase 6	0
NC_035090.1.20540032.20540032	37	0	0	32.24	gene25896	0	Q1L8D2.1	Glycoprotein endo-alpha-1,2-mannosidase-like protein	0
NC_035097.1.32695463.32695463	37	0	0.1	-32.24	gene37683	-715	Q7Z5L3.2	Complement C1q-like protein 2	2e-12
NC_035103.1.33918292.33918292	35	0	0	32.24	gene44284	0	.	.	1e-05
NC_035084.1.55910336.55910336	28	0	0	32.23	gene14850	-21134	.	.	.
NC_035086.1.25916358.25916358	39	0	0	32.23	gene17809	0	Q98TZ8.2	Flotillin-2a	8e-98
NC_035077.1.41671891.41671891	26	0	0.1	-32.22	gene858	0	Q6P9A2.2	Polypeptide N-acetylgalactosaminyltransferase 18	0
NC_035099.1.9978203.9978203	33	0	0	32.22	gene39326	0	Q8NEN9.1	PDZ domain-containing protein 8	2e-168
NC_035083.1.41906380.41906380	32	0	0	32.21	gene12840	-13396	.	.	.
NC_035079.1.72325866.72325866	22	0	0.1	-32.2	gene5761	0	Q9YHY9.1	Ornithine carbamoyltransferase, mitochondrial	1e-125
NC_035089.1.43118804.43118804	35	0	0.1	-32.2	gene24693	0	Q8VHK1.3	Caskin-2	2e-144
NC_035083.1.13711402.13711402	35	0	0	32.19	gene12281	823	Q9NV92.2	NEDD4 family-interacting protein 2	1e-73
NC_035085.1.57720731.57720731	23	0	0.1	32.18	gene17067	0	P98157.1	Low-density lipoprotein receptor-related protein 1	0
NC_035101.1.69546227.69546227	24	0	0	32.18	gene42321	18844	.	.	.
NC_035087.1.57283979.57283979	25	0	0	32.17	gene20188	0	.	.	0.0001
NC_035088.1.42350983.42350983	36	0	0	32.16	gene21638	0	A4FUY1.1	Hepatocyte cell adhesion molecule	2e-132
NC_035081.1.16614469.16614469	27	0	0	-32.15	gene8125	0	Q6DI40.1	Tetratricopeptide repeat protein 33	6e-99
NC_035082.1.63669313.63669313	33	0	0.1	-32.15	gene11244	0	P46934.4	E3 ubiquitin-protein ligase NEDD4	0
NC_035092.1.65639441.65639441	36	0	0.1	-32.15	gene30459	0	O00560.1	Syntenin-1	9e-93
NC_035079.1.34454859.34454859	34	0	0	32.13	gene5086	0	Q9C0G0.2	Zinc finger protein 407	3e-123
NC_035086.1.15118462.15118462	38	0	0.1	-32.11	gene17618	0	F1M707.2	Neutrophil cytosolic factor 1	7e-157
NC_035087.1.39740800.39740800	30	0	0	32.1	gene19749	0	Q6DN14.2	Multiple C2 and transmembrane domain-containing protein 1	0
NC_035096.1.13080903.13080903	37	0	0	-32.1	gene36254	0	Q7Z5K2.1	Wings apart-like protein homolog	0
NC_035099.1.4462626.4462626	31	0	0	32.1	gene39220	0	E7FBY6.2	Adhesion G protein-coupled receptor A2	5e-173
NC_035079.1.32322604.32322604	22	0	0.1	32.09	gene5030	-37767	.	.	.
NC_035093.1.46369344.46369344	24	0	0.1	32.09	gene32007	0	Q29RY7.1	Fibroleukin	8e-75
NC_035078.1.71665557.71665557	29	0	0	32.08	gene3488	0	Q8ND30.3	Liprin-beta-2	0
NC_035090.1.16747987.16747987	36	0	0.1	-32.08	gene25792	10162	.	.	.
NC_035097.1.41076494.41076494	38	0	0	32.08	gene37939	1261	Q0VCU1.1	Cytoplasmic aconitate hydratase	0
NC_035080.1.54756733.54756733	34	0	0	32.07	gene7106	0	Q9UM54.4	Unconventional myosin-VI	0
NC_035093.1.24628485.24628485	34	0	0.1	32.07	gene31508	0	D2KUZ7.1	Protein TMEPAI	3e-84
NC_035098.1.40583244.40583244	36	0	0	32.07	gene38975	0	Q8AXQ3.1	SH3 domain-binding protein 4	0
NC_035083.1.29351718.29351718	30	0	0	32.05	gene12567	0	Q96T49.1	Protein phosphatase 1 regulatory inhibitor subunit 16B	0
NC_035090.1.54372024.54372024	31	0	0	32.04	gene26772	101059	.	.	.
NC_035091.1.39573499.39573499	31	0	0	32.04	gene28032	-2424	Q99719.1	Septin-5	5e-136
NC_035089.1.42978835.42978835	31	0	0	31.98	gene24690	0	Q9EPL0.3	Xylosyltransferase 2	0
NC_035096.1.27198871.27198871	25	0	0	31.98	gene36586	-8149	Q13439.1	Golgin subfamily A member 4	2e-131
NC_035085.1.32558427.32558427	33	0	0	31.96	gene16422	0	P02460.2	Collagen alpha-1(II) chain	2e-150
NC_035099.1.14098705.14098705	35	0	0.1	31.96	gene39380	0	Q1LYG0.2	SH3 and PX domain-containing protein 2A	0
NC_035091.1.27143616.27143616	28	0	0	31.95	gene27828	-15202	.	.	.
NC_035104.1.29775381.29775381	36	0	0	-31.95	gene45187	0	Q63788.1	Phosphatidylinositol 3-kinase regulatory subunit beta	0
NC_035077.1.30900852.30900852	25	0	0	31.94	gene671	0	Q3ZCN5.5	Otogelin-like protein	0
NC_035098.1.39985775.39985775	23	0	0.1	31.94	gene38968	-15614	.	.	.
NC_035084.1.61756040.61756040	35	0	0	31.93	gene14985	0	Q9GZY4.1	Cytochrome c oxidase assembly factor 1 homolog	4e-21
NC_035101.1.58787263.58787263	36	0	0	31.93	gene42071	0	P11179.2	Dihydrolipoyllysine-residue succinyltransferase component of 2-oxoglutarate dehydrogenase complex, mitochondrial	0
NC_035085.1.48938821.48938821	39	0	0	31.92	gene16814	0	Q1ZZH0.1	Metabotropic glutamate receptor 4	0
NC_035087.1.62687972.62687972	37	0	0	31.91	gene20326	2825	P52789.2	Hexokinase-2	0
NC_035096.1.33195952.33195952	39	0	0	-31.91	gene36700	0	P70441.3	Na(+)/H(+) exchange regulatory cofactor NHE-RF1	4e-103
NC_035102.1.7845689.7845689	28	0	0	31.9	gene42688	0	Q96BA8.1	Cyclic AMP-responsive element-binding protein 3-like protein 1	3e-125
NC_035103.1.15985470.15985470	30	0	0	31.9	gene43869	0	Q66HB3.1	Intraflagellar transport protein 80 homolog	0
NC_035084.1.82157201.82157201	36	0	0	-31.89	gene15546	0	Q62796.3	RalA-binding protein 1	1e-109
NC_035104.1.106714.106714	28	0	0	31.89	gene44496	-2274	.	.	2e-05
NC_035090.1.78618716.78618716	27	0	0.1	31.88	gene27245	0	Q9DDN6.1	Neuropeptide Y receptor type 2	3e-130
NC_035093.1.30082229.30082229	31	0	0.1	-31.88	gene31590	-5317	Q63HR2.2	Tensin-2	9e-163
NC_035087.1.74662627.74662627	23	0	0	31.87	gene20636	22271	.	.	.
NC_035089.1.22399664.22399664	26	0	0	-31.87	gene23998	0	Q7T2G1.1	Interferon regulatory factor 2-binding protein 2-B	0
NC_035095.1.53187878.53187878	33	0	0	31.87	gene35743	0	Q9UKA8.1	Calcipressin-3	1e-91
NC_035082.1.31700096.31700096	35	0	0	-31.86	gene10600	0	Q8WXX7.1	Autism susceptibility gene 2 protein	1e-26
NC_035087.1.35790759.35790759	32	0	0	31.86	gene19703	0	Q90763.1	Cadherin-7	0
NC_035100.1.33183727.33183727	35	0	0.1	-31.86	gene40741	0	P31424.2	Metabotropic glutamate receptor 5	0
NC_035084.1.28709967.28709967	26	0	0	31.84	gene14310	-57255	.	.	.
NC_035088.1.56523988.56523988	38	0	0.1	-31.84	gene21851	0	Q9UPT6.3	C-Jun-amino-terminal kinase-interacting protein 3	0
NC_035081.1.58997154.58997154	38	0	0	31.83	gene9127	0	Q8BKF1.1	DNA-directed RNA polymerase, mitochondrial	0
NC_035091.1.20703776.20703776	30	0	0	31.82	gene27690	0	Q9NVX2.4	Notchless protein homolog 1	0
NC_035094.1.45350795.45350795	25	0	0	-31.81	gene34128	0	Q9W6C5.1	Programmed cell death 6-interacting protein	0
NC_035087.1.57011216.57011216	31	0	0	31.8	gene20180	-2350	A2BGL3.1	WSC domain-containing protein 2	0
NC_035094.1.50681184.50681184	39	0	0	-31.8	gene34255	0	Q5E9X1.1	Nuclear transcription factor Y subunit gamma	1e-88
NC_035096.1.26431344.26431344	23	0	0.1	31.8	gene36574	9861	Q8N5C6.2	S1 RNA-binding domain-containing protein 1	0
NC_035096.1.29966969.29966969	34	0	0	31.8	gene36612	0	P97503.2	Homeobox protein Nkx-3.2	2e-34
NC_035094.1.27387249.27387249	30	0	0	31.79	gene33605	-1456	Q96NL1.1	Transmembrane protein 74	2e-37
NC_035078.1.62045062.62045062	36	0	0	-31.77	gene3279	0	Q7RTR2.2	NLR family CARD domain-containing protein 3	1e-95
NC_035087.1.38139143.38139143	25	0	0	31.77	gene19734	0	Q6JAN0.1	G-protein coupled receptor 98	0
NC_035100.1.691485.691485	28	0	0.1	31.76	gene39959	8751	Q9EQT3.1	Rho-related GTP-binding protein RhoU	4e-101
NC_035104.1.22619007.22619007	23	0	0	31.76	gene45013	0	Q9UJF2.2	Ras GTPase-activating protein nGAP	0
NC_035088.1.79469028.79469028	26	0	0	31.75	gene22789	2142	Q7ZY47.1	ATP-dependent RNA helicase DDX42	0
NC_035101.1.51506657.51506657	36	0	0	31.74	gene41894	27744	.	.	.
NC_035079.1.75514518.75514518	27	0	0.1	-31.72	gene5836	-13470	.	.	.
NW_018538427.1.12118.12118	38	0	0	-31.72	gene48372	0	O94919.2	Endonuclease domain-containing 1 protein	1e-11
NC_035078.1.24501874.24501874	30	0	0	31.71	gene2617	0	B3DJM5.1	Teashirt homolog 1	0
NC_035081.1.34077621.34077621	29	0	0	31.7	gene8540	0	.	.	3e-08
NC_035105.1.7607725.7607725	30	0	0	31.7	gene45700	76678	.	.	.
NC_035085.1.26496183.26496183	26	0	0	31.69	gene16303	-5607	Q99MQ5.2	Collagen alpha-1(XXV) chain	3e-65
NC_035084.1.27936527.27936527	32	0	0	31.68	gene14290	0	Q7TN84.1	Synaptotagmin-14	2e-178
NC_035088.1.58761683.58761683	37	0	0.1	-31.68	gene21927	0	B1H3E1.1	Serine/threonine-protein kinase NLK2	0
NC_035091.1.19939918.19939918	33	0	0.1	31.68	gene27680	0	Q80U56.2	Late secretory pathway protein AVL9 homolog	2e-127
NC_035102.1.23605795.23605795	32	0	0	31.66	gene43064	0	Q13370.2	cGMP-inhibited 3',5'-cyclic phosphodiesterase B	0
NC_035084.1.43844207.43844207	38	0	0.1	-31.65	gene14524	0	P27092.2	Inhibin beta A chain	1e-140
NC_035085.1.11737724.11737724	28	0	0.1	-31.65	gene16008	0	Q69ZK9.2	Neuroligin-2	0
NC_035085.1.28176069.28176069	29	0	0	31.65	gene16336	8277	.	.	5e-06
NC_035080.1.57434207.57434207	27	0	0.1	31.64	gene7163	0	A1L1W9.1	Monocarboxylate transporter 10	0
NC_035084.1.48816328.48816328	29	0	0	31.64	gene14685	0	Q11203.1	CMP-N-acetylneuraminate-beta-1,4-galactoside alpha-2,3-sialyltransferase	6e-175
NC_035090.1.8316805.8316805	37	0	0	31.64	gene25643	0	P25318.2	Collagen alpha-2(VIII) chain	4e-72
NC_035098.1.5661387.5661387	22	0	0	-31.64	gene38306	0	Q696W0.1	Striated muscle preferentially expressed protein kinase	0
NC_035083.1.17017616.17017616	33	0	0	-31.63	gene12379	3834	P56559.1	ADP-ribosylation factor-like protein 4C	4e-118
NC_035084.1.7914807.7914807	32	0	0	31.63	gene13830	98540	.	.	.
NC_035103.1.22807321.22807321	30	0	0	31.63	gene44064	-9448	Q9D8B7.2	Junctional adhesion molecule C	1e-83
NC_035101.1.71379005.71379005	26	0	0	31.61	gene42346	-27638	.	.	.
NC_035102.1.23963610.23963610	29	0	0	31.61	gene43070	-64752	.	.	.
NC_035094.1.58447675.58447675	37	0	0	31.59	gene34413	0	O60684.1	Importin subunit alpha-7	4e-131
NC_035105.1.12453725.12453725	37	0	0	31.59	gene45795	8147	E9Q4S1.1	High affinity cAMP-specific and IBMX-insensitive 3',5'-cyclic phosphodiesterase 8B	0
NC_035098.1.47508333.47508333	34	0	0	31.58	gene39104	0	O35607.1	Bone morphogenetic protein receptor type-2	1e-74
NC_035086.1.34488812.34488812	38	0	0	-31.57	gene18046	0	O73612.1	Ephrin-B1	1e-159
NC_035094.1.32154891.32154891	36	0	0	31.57	gene33743	0	Q64347.3	Chloride channel protein 1	0
NC_035080.1.3197595.3197595	30	0	0	31.56	gene6105	0	Q9BYT9.2	Anoctamin-3	0
NW_018536911.1.4121.4121	26	0	0	31.56	.	-1	.	.	.
NC_035086.1.61125477.61125477	30	0	0.1	31.55	gene18848	-49793	.	.	.
NC_035087.1.73251511.73251511	24	0	0.1	-31.55	gene20594	0	Q71SG7.2	Beta-1,3-galactosyl-O-glycosyl-glycoprotein beta-1,6-N-acetylglucosaminyltransferase 4	5e-136
NC_035101.1.31685137.31685137	34	0	0	31.55	gene41601	0	Q7L985.1	Leucine-rich repeat and immunoglobulin-like domain-containing nogo receptor-interacting protein 2	0
NC_035104.1.24293947.24293947	33	0	0	31.55	gene45044	-91493	.	.	.
NC_035105.1.37778704.37778704	23	0	0	31.53	gene46480	-21748	.	.	.
NC_035097.1.51423227.51423227	28	0	0	31.52	gene38232	0	Q9PTM4.1	Voltage-gated potassium channel subunit beta-3	3e-115
NC_035087.1.24566643.24566643	33	0	0	31.51	gene19554	-15617	.	.	.
NC_035078.1.61110535.61110535	26	0	0	31.5	gene3267	0	Q9ERE9.1	C-Jun-amino-terminal kinase-interacting protein 2	5e-130
NW_018554986.1.741.741	24	0	0.1	31.5	.	-1	.	.	.
NC_035078.1.48105937.48105937	32	0	0.1	-31.49	gene2971	0	B2RXS4.1	Plexin-B2	0
NC_035088.1.52137668.52137668	36	0	0	31.49	gene21764	2692	Q9WTW7.1	Solute carrier family 23 member 1	0
NC_035094.1.30844634.30844634	27	0	0	31.49	gene33684	0	Q9HCK5.2	Protein argonaute-4	0
NC_035078.1.6725573.6725573	22	0	0	31.48	gene2013	0	Q08BN9.1	NXPE family member 3	0
NC_035092.1.66074805.66074805	31	0	0	31.48	gene30467	0	Q8K078.2	Solute carrier organic anion transporter family member 4A1	3e-115
NC_035094.1.17776406.17776406	23	0	0	31.46	gene33427	91174	.	.	.
NC_035094.1.33842108.33842108	30	0	0	31.46	gene33810	0	P32018.2	Collagen alpha-1(XIV) chain	0
NC_035096.1.24128360.24128360	32	0	0	31.46	gene36519	0	Q9H4A3.2	Serine/threonine-protein kinase WNK1	0
NC_035084.1.24117891.24117891	29	0	0	31.45	gene14225	0	Q8WXH0.3	Nesprin-2	0
NC_035087.1.68375752.68375752	25	0	0	-31.45	gene20511	0	P55809.1	Succinyl-CoA:3-ketoacid coenzyme A transferase 1, mitochondrial	0
NC_035100.1.10715341.10715341	38	0	0.1	-31.45	gene40206	0	.	.	9.7
NC_035081.1.83127545.83127545	35	0	0	31.44	gene9649	14006	.	.	.
NC_035101.1.34778205.34778205	35	0	0	31.44	gene41670	0	Q9W735.2	Prominin-1-A	0
NC_035086.1.55277879.55277879	33	0	0	31.43	gene18632	-2090	.	.	3.1
NC_035082.1.59825152.59825152	26	0	0	31.4	gene11155	0	Q7M4L6.2	SH2 domain-containing adapter protein F	5e-133
NC_035104.1.23810535.23810535	29	0	0	31.4	gene45036	0	Q9Y2E4.2	Disco-interacting protein 2 homolog C	0
NC_035085.1.18033913.18033913	29	0	0	31.39	gene16156	0	Q5VZ89.3	DENN domain-containing protein 4C	0
NC_035085.1.36945033.36945033	32	0	0	31.39	gene16558	36685	.	.	.
NC_035088.1.61476308.61476308	34	0	0.1	31.39	gene22119	0	A1L3I3.1	Protein FAM171A2	3e-164
NC_035084.1.21366296.21366296	27	0	0	31.38	gene14152	0	Q15788.3	Nuclear receptor coactivator 1	1e-171
NC_035091.1.55244665.55244665	30	0	0	31.37	gene28437	0	Q86UL8.3	Membrane-associated guanylate kinase, WW and PDZ domain-containing protein 2	0
NC_035097.1.39290309.39290309	37	0	0	31.37	gene37922	0	Q64487.3	Receptor-type tyrosine-protein phosphatase delta	0
NC_035078.1.66680112.66680112	27	0	0	31.36	gene3369	-3355	P01116.1	GTPase KRas	3e-119
NC_035086.1.52859434.52859434	31	0	0	31.35	gene18551	0	Q61823.1	Programmed cell death protein 4	4e-136
NC_035102.1.24648631.24648631	25	0	0	31.35	gene43096	0	Q8IUZ0.2	Leucine-rich repeat-containing protein 49	2e-136
NC_035085.1.46529800.46529800	26	0	0	31.34	gene16770	49482	.	.	.
NC_035087.1.53444545.53444545	39	0	0	-31.34	gene20089	0	Q499B3.1	KAT8 regulatory NSL complex subunit 3	0
NC_035087.1.68375816.68375816	25	0	0.1	-31.34	gene20511	0	P55809.1	Succinyl-CoA:3-ketoacid coenzyme A transferase 1, mitochondrial	0
NC_035089.1.27414233.27414233	36	0	0.1	-31.34	gene24125	0	P11831.1	Serum response factor	3e-103
NC_035100.1.8445296.8445296	26	0	0	31.34	gene40128	-391149	.	.	.
NC_035078.1.42698509.42698509	31	0	0	31.33	gene2883	0	Q70IA6.1	MOB kinase activator 2	9e-122
NC_035083.1.35515059.35515059	29	0	0	31.33	gene12699	0	Q80V85.1	E3 ubiquitin-protein ligase TRIM62	0
NC_035085.1.7033723.7033723	31	0	0.1	31.33	gene15828	-3645	Q9I931.1	Fucolectin-1	4e-35
NC_035087.1.47100573.47100573	29	0	0.1	31.33	gene19902	0	Q10713.2	Mitochondrial-processing peptidase subunit alpha	0
NC_035100.1.19170601.19170601	22	0	0	31.32	gene40455	0	Q9BY67.2	Cell adhesion molecule 1	4e-168
NC_035079.1.9302116.9302116	39	0	0	31.31	gene4153	-5509	Q9NRH2.2	SNF-related serine/threonine-protein kinase	6e-67
NC_035096.1.29966830.29966830	39	0	0	31.31	gene36612	0	P97503.2	Homeobox protein Nkx-3.2	2e-34
NC_035101.1.4032161.4032161	23	0	0	31.31	gene40939	-72861	.	.	.
NC_035102.1.4205384.4205384	37	0	0	31.3	gene42639	0	Q2VWQ2.1	Protein kinase C-binding protein NELL1	0
NC_035094.1.34486244.34486244	27	0	0	31.29	gene33822	-33241	.	.	.
NC_035079.1.3728066.3728066	31	0	0	31.28	gene3979	0	Q05707.3	Collagen alpha-1(XIV) chain	3e-22
NC_035092.1.27170006.27170006	32	0	0	31.28	gene29459	0	Q99PF4.2	Cadherin-23	0
NC_035093.1.36384055.36384055	26	0	0	31.28	gene31750	26024	.	.	.
NC_035102.1.27026667.27026667	36	0	0.1	-31.28	gene43129	-79696	.	.	.
NC_035092.1.33660407.33660407	33	0	0	31.26	gene29544	50300	.	.	.
NW_018619355.1.33815.33815	39	0	0	31.26	.	-1	.	.	.
NC_035084.1.43927915.43927915	26	0	0	31.25	gene14525	0	Q12959.2	Disks large homolog 1	0
NC_035087.1.70177327.70177327	31	0	0	31.25	gene20536	25637	.	.	.
NC_035091.1.42522732.42522732	27	0	0	31.24	gene28082	-2136	.	.	.
NC_035097.1.38461525.38461525	34	0	0	31.24	gene37918	0	O95490.2	Adhesion G protein-coupled receptor L2	0
NC_035102.1.27026569.27026569	33	0	0	-31.23	gene43129	-79598	.	.	.
NC_035105.1.19948067.19948067	33	0	0.1	-31.23	gene45945	1900	.	.	2e-08
NC_035083.1.22503395.22503395	39	0	0	31.22	gene12461	0	Q5NUA6.2	Nuclear factor erythroid 2-related factor 2	6e-114
NC_035088.1.5490375.5490375	32	0	0.1	-31.22	gene20800	-2507	P51825.1	AF4/FMR2 family member 1	3e-53
NC_035085.1.31858431.31858431	38	0	0	-31.19	gene16400	0	Q9ULU4.2	Protein kinase C-binding protein 1	0
NC_035086.1.55878705.55878705	33	0	0	31.19	gene18637	-52466	.	.	.
NC_035105.1.21200642.21200642	23	0	0.1	-31.19	gene45954	-23627	.	.	.
NC_035093.1.59375370.59375370	25	0	0	31.18	gene32300	-41852	.	.	.
NC_035085.1.22459361.22459361	27	0	0.1	31.17	gene16258	0	Q91880.1	Suppressor of hairless protein homolog	0
NC_035082.1.71453531.71453531	32	0	0	31.15	gene11430	-51797	.	.	.
NC_035089.1.43099847.43099847	36	0	0	31.15	gene24693	0	Q8VHK1.3	Caskin-2	2e-144
NC_035081.1.60022382.60022382	31	0	0	31.14	gene9154	15096	.	.	.
NC_035097.1.12432021.12432021	23	0	0.1	31.14	gene37176	15818	.	.	.
NC_035101.1.1928439.1928439	32	0	0	-31.14	gene40904	-2680	Q3MHM6.1	Catenin alpha-1	0
NC_035102.1.21951423.21951423	39	0	0.1	31.14	gene43026	-2792	Q92142.1	Tryptophan 5-hydroxylase	0
NC_035105.1.19704889.19704889	37	0	0	-31.14	gene45934	0	P00519.4	Tyrosine-protein kinase ABL1	0
NW_018558195.1.585.585	35	0	0	31.14	gene50500	7426	Q96DM1.3	PiggyBac transposable element-derived protein 4	1e-11
NC_035080.1.53934725.53934725	32	0	0	31.12	gene7088	-2943	O94806.1	Serine/threonine-protein kinase D3	0
NC_035097.1.47779091.47779091	35	0	0	31.12	gene38076	92787	.	.	.
NC_035101.1.35574484.35574484	30	0	0	31.11	gene41684	58943	.	.	.
NC_035081.1.61196964.61196964	36	0	0	-31.1	gene9187	0	O54774.1	AP-3 complex subunit delta-1	0
NC_035091.1.60515740.60515740	33	0	0	31.1	gene28609	0	Q5TZ18.1	Neuron navigator 3	0
NC_035078.1.18224686.18224686	36	0	0	-31.09	gene2420	-1490	B2RUR8.1	OTU domain-containing protein 7B	0
NC_035081.1.44171790.44171790	37	0	0.1	31.09	gene8801	0	O43310.1	CBP80/20-dependent translation initiation factor	8e-174
NC_035083.1.48820619.48820619	29	0	0	31.09	gene12946	17992	.	.	.
NC_035090.1.21535977.21535977	21	0	0.1	31.09	gene25913	0	Q5T1R4.1	Transcription factor HIVEP3	1e-94
NC_035104.1.12548892.12548892	25	0	0.1	-31.08	gene44826	16815	.	.	.
NC_035081.1.82146416.82146416	23	0	0	31.07	gene9629	-181028	.	.	.
NC_035097.1.38326104.38326104	27	0	0	31.07	gene37918	0	O95490.2	Adhesion G protein-coupled receptor L2	0
NC_035102.1.16862920.16862920	24	0	0.1	31.07	gene42880	-83149	.	.	.
NC_035097.1.24111400.24111400	31	0	0	31.06	gene37498	0	Q8VEM8.1	Phosphate carrier protein, mitochondrial	0
NC_035078.1.62045055.62045055	36	0	0.1	-31.05	gene3279	0	Q7RTR2.2	NLR family CARD domain-containing protein 3	1e-95
NC_035082.1.8801716.8801716	37	0	0	-31.05	gene10000	0	O35464.2	Semaphorin-6A	0
NC_035101.1.17944377.17944377	23	0	0.1	31.05	gene41222	0	Q9UBF9.2	Myotilin	6e-107
NC_035083.1.26588829.26588829	36	0	0	31.04	gene12527	0	Q11204.2	CMP-N-acetylneuraminate-beta-galactosamide-alpha-2,3-sialyltransferase 2	1e-111
NC_035087.1.31592416.31592416	25	0	0.1	31.04	gene19620	-3892	Q9Y4X1.2	UDP-glucuronosyltransferase 2A1	2e-44
NC_035090.1.5439737.5439737	32	0	0.1	31.04	gene25562	8830	Q86Y82.1	Syntaxin-12	8e-89
NC_035100.1.6327617.6327617	22	0	0	31.04	gene40063	-14942	.	.	.
NW_018557253.1.30269.30269	38	0	0.1	-31.03	gene50388	0	Q95116.2	Thrombospondin-2	9e-76
NC_035101.1.77098336.77098336	25	0	0.1	31.02	gene42455	-56381	.	.	.
NC_035084.1.20965384.20965384	35	0	0	31.01	gene14147	0	Q5RHH4.1	Intraflagellar transport protein 172 homolog	8e-141
NC_035086.1.33511467.33511467	32	0	0	31	gene18027	0	Q9W6V6.1	Teneurin-1	0
NC_035089.1.30982092.30982092	39	0	0	31	gene24224	-4367	A2A9T0.1	TANK-binding kinase 1-binding protein 1	2e-51
NC_035097.1.38223695.38223695	35	0	0	30.99	gene37918	8149	O95490.2	Adhesion G protein-coupled receptor L2	0
NC_035087.1.29623689.29623689	36	0	0	30.97	gene19585	0	O95363.1	Phenylalanine--tRNA ligase, mitochondrial	0
NC_035079.1.31996181.31996181	30	0	0	30.96	gene5025	92048	.	.	.
NC_035096.1.11542336.11542336	30	0	0	30.95	gene36222	-6460	Q5PRC0.1	Cholesterol 25-hydroxylase-like protein	2e-145
NC_035095.1.42520446.42520446	32	0	0.1	30.94	gene35558	53300	.	.	.
NC_035082.1.74647065.74647065	31	0	0	30.93	gene11518	0	Q7SZ59.1	Ras-like protein family member 12	6e-130
NC_035084.1.19981757.19981757	26	0	0	30.93	gene14117	0	P31629.2	Transcription factor HIVEP2	0
NC_035094.1.3238034.3238034	31	0	0.1	30.93	gene32876	0	Q9PTH3.1	Insulin-like growth factor-binding protein 2-A	6e-145
NC_035079.1.25588011.25588011	25	0	0.1	30.91	gene4803	0	Q7ZUV1.1	Pleckstrin homology domain-containing family F member 2	1e-142
NC_035084.1.26451988.26451988	31	0	0	30.91	gene14267	0	A1XQY1.1	Neurexin-3b	0
NC_035090.1.48682871.48682871	32	0	0	30.91	gene26553	0	Q5U4X8.1	Bifunctional heparan sulfate N-deacetylase/N-sulfotransferase 1	0
NC_035096.1.20429528.20429528	38	0	0	30.91	gene36443	0	Q5SRX1.1	TOM1-like protein 2	0
NC_035080.1.64262410.64262410	30	0	0	30.89	gene7343	0	P31749.2	RAC-alpha serine/threonine-protein kinase	0
NC_035081.1.52691979.52691979	21	0	0.1	-30.88	gene8942	-42960	.	.	.
NC_035104.1.29638023.29638023	38	0	0	-30.88	gene45185	0	Q01063.2	cAMP-specific 3',5'-cyclic phosphodiesterase 4D	0
NW_018556496.1.24273.24273	30	0	0	30.88	.	-1	.	.	.
NC_035084.1.18678730.18678730	30	0	0	30.86	gene14082	0	P55196.3	Afadin	0
NC_035101.1.24679461.24679461	39	0	0	30.86	gene41432	0	A0JC51.1	Zinc finger protein ZIC 4	5e-109
NC_035086.1.2884602.2884602	27	0	0	30.85	gene17408	-13745	.	.	.
NC_035092.1.39418279.39418279	32	0	0	30.85	gene29735	0	Q60591.3	Nuclear factor of activated T-cells, cytoplasmic 2	0
NC_035099.1.14866165.14866165	37	0	0	30.85	gene39391	71112	.	.	.
NC_035102.1.7528810.7528810	37	0	0.1	-30.85	gene42685	0	Q9C0C7.2	Activating molecule in BECN1-regulated autophagy protein 1	0
NC_035081.1.91335712.91335712	23	0	0.1	30.84	gene9804	0	Q9NRW1.1	Ras-related protein Rab-6B_x0001_P61294.1 RecName: Full	2e-33
NC_035094.1.194966.194966	26	0	0	30.84	gene32735	0	Q9Z2J6.1	Prostaglandin D2 receptor 2	3e-15
NC_035096.1.21655520.21655520	29	0	0.1	30.83	gene36489	1751	Q6P3K7.1	Casein kinase I isoform delta-B	0
NC_035081.1.65162053.65162053	31	0	0	30.82	gene9288	0	Q9Y3C5.1	RING finger protein 11_x0001_Q08DI6.1 RecName: Full	6e-82
NC_035079.1.33364035.33364035	32	0	0	30.81	gene5045	-94881	.	.	.
NC_035088.1.11687041.11687041	32	0	0	30.81	gene20925	0	P25054.2	Adenomatous polyposis coli protein	0
NC_035088.1.71042902.71042902	39	0	0	30.81	gene22432	-25596	.	.	.
NC_035097.1.10867383.10867383	31	0	0	30.8	gene37103	0	A0JNW5.2	UHRF1-binding protein 1-like	0
NC_035096.1.9238108.9238108	38	0	0	30.79	gene36159	286416	.	.	.
NC_035101.1.5178578.5178578	32	0	0	30.79	gene40947	-48287	.	.	.
NW_018563658.1.25362.25362	25	0	0.1	30.79	.	-1	.	.	.
NC_035085.1.37576614.37576614	39	0	0.1	-30.78	gene16566	0	P31696.3	Agrin	0
NC_035095.1.55906624.55906624	25	0	0	-30.78	gene35813	-4743	.	.	1
NC_035096.1.18500477.18500477	25	0	0.1	30.78	gene36384	8	A8CVX7.1	Tubulin polyglutamylase ttll6	1e-38
NC_035101.1.35236359.35236359	36	0	0	30.78	gene41682	0	Q50H33.1	BTB/POZ domain-containing protein KCTD8	0
NC_035103.1.23848542.23848542	39	0	0	-30.78	gene44105	0	Q99797.2	Mitochondrial intermediate peptidase	0
NW_018598936.1.5480.5480	29	0	0	30.78	gene53532	0	.	.	2e-06
NC_035094.1.28976461.28976461	37	0	0	30.76	gene33647	0	O08550.3	Histone-lysine N-methyltransferase 2B	0
NC_035078.1.19079830.19079830	34	0	0	30.75	gene2444	-963	Q9H6B1.1	Zinc finger protein 385D	2e-98
NC_035078.1.66024571.66024571	33	0	0.1	-30.74	gene3364	-1491	Q502P7.1	Protein BANP	0
NC_035086.1.54063590.54063590	35	0	0	30.74	gene18589	0	.	.	0.023
NC_035103.1.10398440.10398440	31	0	0.1	30.74	gene43732	0	P87362.1	Bleomycin hydrolase	0
NC_035082.1.15176642.15176642	30	0	0	30.73	gene10117	2166	Q4U2V3.1	Cytosolic carboxypeptidase 1	0
NC_035086.1.23783121.23783121	24	0	0.1	30.73	gene17779	0	P39880.3	Homeobox protein cut-like 1	0
NC_035084.1.60949923.60949923	35	0	0	30.72	gene14954	0	Q2L6L1.1	Protein canopy-1	7e-94
NC_035088.1.40383984.40383984	33	0	0	30.72	gene21593	-13717	.	.	.
NC_035088.1.55941648.55941648	23	0	0	30.72	gene21834	6622	B5DE73.1	Aspartate beta-hydroxylase domain-containing protein 2	2e-98
NC_035099.1.19659922.19659922	30	0	0	30.72	gene39459	-151143	.	.	.
NC_035105.1.19238930.19238930	36	0	0	30.72	gene45929	41063	.	.	.
NC_035099.1.1998288.1998288	31	0	0	30.71	gene39165	8015	Q1LVV0.1	Protein FAM83H	0
NC_035077.1.7359562.7359562	33	0	0	30.7	gene146	-332723	.	.	.
NC_035080.1.51148347.51148347	27	0	0.1	-30.7	gene7038	0	Q91YX5.1	Acyl-CoA:lysophosphatidylglycerol acyltransferase 1	2e-144
NC_035100.1.2890462.2890462	36	0	0	-30.7	gene40004	0	Q9NZN5.1	Rho guanine nucleotide exchange factor 12	0
NC_035081.1.56607289.56607289	28	0	0.1	30.69	gene9058	4447	Q9BXS5.3	AP-1 complex subunit mu-1	0
NC_035085.1.40227689.40227689	27	0	0	30.69	gene16625	41178	.	.	.
NC_035087.1.19559159.19559159	27	0	0.1	30.69	gene19488	0	P78363.3	Retinal-specific ATP-binding cassette transporter	0
NC_035103.1.16420750.16420750	36	0	0	30.68	gene43895	0	P62909.1	40S ribosomal protein S3_x0001_P62908.1 RecName: Full	7e-162
NC_035081.1.19688817.19688817	22	0	0	30.66	gene8198	0	Q6NVC9.1	Junction-mediating and -regulatory protein	0
NC_035094.1.872914.872914	32	0	0	30.65	gene32784	0	O14917.2	Protocadherin-17	0
NC_035081.1.87220796.87220796	33	0	0.1	30.64	gene9736	-862	.	.	8e-07
NC_035085.1.33161323.33161323	35	0	0	30.64	gene16448	0	O73700.1	Voltage-dependent L-type calcium channel subunit alpha-1D	0
NC_035091.1.8868871.8868871	29	0	0	30.64	gene27404	1646	Q91766.2	Hepatocyte nuclear factor 4-alpha	2e-179
NC_035079.1.69684827.69684827	31	0	0.1	-30.63	gene5706	0	P23352.3	Anosmin-1	0
NC_035080.1.4711619.4711619	36	0	0.1	30.63	gene6160	0	Q8BZ47.2	Zinc finger protein 609	4e-25
NC_035085.1.37360022.37360022	37	0	0	-30.63	gene16566	-4775	P31696.3	Agrin	0
NC_035086.1.62259860.62259860	34	0	0	-30.63	gene18872	0	F1MNN4.2	F-box/WD repeat-containing protein 7	0
NC_035104.1.29157698.29157698	33	0	0	30.62	gene45172	0	Q9H4D0.2	Calsyntenin-2	0
NC_035083.1.58980325.58980325	25	0	0	30.6	gene13260	0	Q90334.1	Isotocin receptor	0
NW_018551141.1.1217.1217	33	0	0	30.6	.	-1	.	.	.
NC_035096.1.68333.68333	24	0	0.1	30.59	gene35922	-309	Q9NTN9.1	Semaphorin-4G	0
NC_035077.1.41814060.41814060	39	0	0	30.58	gene862	4420	.	.	1.7
NC_035083.1.68369095.68369095	37	0	0	30.58	gene13482	0	Q9BYK8.6	Helicase with zinc finger domain 2	0
NC_035095.1.25118255.25118255	38	0	0	30.58	gene35147	30148	.	.	.
NC_035085.1.18625120.18625120	29	0	0	30.57	gene16180	-2531	Q17R13.1	Activated CDC42 kinase 1	3e-157
NC_035078.1.52248133.52248133	24	0	0	30.56	gene3079	0	P33150.1	Cadherin-13	0
NC_035090.1.29073540.29073540	33	0	0	30.56	gene26117	0	Q96RK0.2	Protein capicua homolog	9e-90
NC_035100.1.7557881.7557881	24	0	0	30.56	gene40117	0	Q5ZMV8.2	Rap1 GTPase-activating protein 2	7e-148
NC_035081.1.22835269.22835269	25	0	0	30.55	gene8266	0	Q9P202.3	Whirlin	0
NC_035083.1.9442544.9442544	21	0	0	30.55	gene12132	-907	.	.	1e-07
NC_035095.1.53681790.53681790	23	0	0.1	30.54	gene35753	8685	A7YD35.2	Thyroxine 5-deiodinase	2e-136
NC_035087.1.48977031.48977031	36	0	0	30.53	gene19968	0	O14578.2	Citron Rho-interacting kinase	0
NC_035092.1.27903431.27903431	27	0	0.1	-30.53	gene29464	30876	.	.	.
NC_035084.1.48549674.48549674	35	0	0	-30.52	gene14679	0	Q28024.2	Guanine nucleotide-binding protein G(I)/G(S)/G(O) subunit gamma-12	4e-37
NC_035088.1.61476421.61476421	34	0	0.1	30.52	gene22119	0	A1L3I3.1	Protein FAM171A2	3e-164
NC_035079.1.47957838.47957838	30	0	0.1	30.51	gene5246	-74742	.	.	.
NC_035085.1.16549079.16549079	33	0	0	-30.51	gene16124	72119	.	.	.
NC_035100.1.12091240.12091240	29	0	0	30.51	gene40239	0	P59384.2	A disintegrin and metalloproteinase with thrombospondin motifs 15	0
NC_035100.1.5808625.5808625	24	0	0.1	30.5	gene40049	0	A8WGA3.1	Leucine-rich repeat and fibronectin type III domain-containing protein 1-like protein	0
NC_035103.1.34201106.34201106	34	0	0	30.5	gene44290	-18804	.	.	.
NW_018631015.1.543.543	32	0	0	30.5	.	-1	.	.	.
NC_035078.1.31556295.31556295	22	0	0	30.49	gene2718	-7125	Q76KP1.1	N-acetyl-beta-glucosaminyl-glycoprotein 4-beta-N-acetylgalactosaminyltransferase 1	3e-163
NC_035089.1.18425679.18425679	22	0	0	30.49	gene23865	0	O88377.1	Phosphatidylinositol 5-phosphate 4-kinase type-2 beta	0
NC_035094.1.44876204.44876204	31	0	0	30.49	gene34104	0	Q6PD31.1	Trafficking kinesin-binding protein 1	1e-149
NC_035101.1.46352839.46352839	26	0	0.1	30.49	gene41812	0	Q9DAK2.1	Parkin coregulated gene protein homolog	1e-129
NC_035103.1.2164814.2164814	21	0	0.1	-30.49	gene43510	0	Q6Y288.2	Beta-1,3-glucosyltransferase	0
NC_035090.1.6406433.6406433	36	0	0.1	-30.48	gene25596	0	Q9NZI7.1	Upstream-binding protein 1	3e-56
NC_035099.1.12680044.12680044	26	0	0	30.47	gene39360	0	Q9H165.2	B-cell lymphoma/leukemia 11A	2e-150
NC_035079.1.71556980.71556980	25	0	0	30.46	gene5750	0	Q9Y275.1	Tumor necrosis factor ligand superfamily member 13B	5e-46
NC_035092.1.10617491.10617491	37	0	0	30.45	gene28931	0	P38571.2	Lysosomal acid lipase/cholesteryl ester hydrolase	6e-178
NC_035082.1.21075297.21075297	32	0	0	-30.44	gene10331	0	Q9Y618.2	Nuclear receptor corepressor 2	0
NC_035098.1.9238554.9238554	32	0	0	-30.44	gene38377	0	O14936.3	Peripheral plasma membrane protein CASK	0
NC_035099.1.22877803.22877803	23	0	0.1	-30.44	gene39511	0	Q92563.1	Testican-2	1e-100
NC_035101.1.27974110.27974110	24	0	0.1	-30.44	gene41517	1359	Q13277.3	Syntaxin-3	1e-116
NC_035103.1.14424807.14424807	34	0	0.1	30.44	gene43837	0	Q03112.2	MDS1 and EVI1 complex locus protein EVI1	0
NC_035080.1.77963714.77963714	36	0	0.1	-30.43	gene7629	0	A1XQY1.1	Neurexin-3b	5e-110
NC_035090.1.33113214.33113214	33	0	0	30.43	gene26247	0	.	.	.
NC_035103.1.33365739.33365739	36	0	0	30.43	gene44280	0	P19493.1	Glutamate receptor 4	3e-100
NC_035086.1.31219544.31219544	35	0	0	-30.42	gene17930	0	P14415.3	Sodium/potassium-transporting ATPase subunit beta-2	4e-99
NC_035100.1.39280646.39280646	28	0	0	30.42	gene40866	142581	.	.	.
NC_035095.1.36047962.36047962	27	0	0	30.41	gene35358	0	P27448.4	MAP/microtubule affinity-regulating kinase 3	0
NC_035104.1.20205903.20205903	34	0	0.1	30.41	gene44970	0	Q8N8N0.1	E3 ubiquitin-protein ligase RNF152	2e-40
NC_035083.1.8349953.8349953	38	0	0	30.4	gene12072	0	P79727.1	Ephrin-A2	4e-81
NC_035091.1.9320930.9320930	38	0	0.1	30.38	gene27405	-1560	O73590.2	Zinc finger homeobox protein 4	2e-153
NC_035099.1.39259844.39259844	38	0	0	30.38	gene39827	-4880	Q3UHR0.2	BAH and coiled-coil domain-containing protein 1	1e-73
NC_035105.1.16041307.16041307	37	0	0.1	-30.38	gene45858	0	Q2KN93.2	Cytospin-A	0
NC_035079.1.29638889.29638889	31	0	0	30.37	gene4939	0	Q6NYE4.1	Alkylglycerol monooxygenase	0
NC_035086.1.37100525.37100525	23	0	0	30.37	gene18090	0	O89026.1	Roundabout homolog 1	0
NC_035087.1.25509055.25509055	26	0	0	-30.37	gene19568	0	Q91YA2.3	Serine/threonine-protein kinase H1	4e-91
NC_035094.1.25706569.25706569	36	0	0	30.37	gene33572	-94251	.	.	.
NC_035097.1.29180703.29180703	31	0	0	30.37	gene37572	-13888	.	.	.
NC_035100.1.18182769.18182769	26	0	0.1	30.37	gene40436	0	Q8K0S5.1	Reticulon-4 receptor-like 1	1e-137
NC_035077.1.21739936.21739936	37	0	0	30.36	gene510	0	A1L3F5.2	C-Maf-inducing protein	0
NC_035084.1.79766393.79766393	25	0	0	30.36	gene15481	0	Q9R0C8.2	Guanine nucleotide exchange factor VAV3	4e-99
NC_035079.1.59801495.59801495	37	0	0.1	-30.34	gene5525	0	O00305.2	Voltage-dependent L-type calcium channel subunit beta-4	0
NC_035093.1.47374451.47374451	27	0	0	30.33	gene32041	0	Q9PTU6.1	Poly(U)-specific endoribonuclease	2e-79
NC_035100.1.13178978.13178978	25	0	0.1	30.33	gene40272	0	Q8NGK4.2	Olfactory receptor 52K1	9e-40
NC_035084.1.52383790.52383790	36	0	0	30.31	gene14789	0	A8DZH4.1	Xenotropic and polytropic retrovirus receptor 1 homolog	0
NC_035088.1.21539961.21539961	39	0	0	30.31	gene21182	0	Q8IVT5.3	Kinase suppressor of Ras 1	0
NC_035080.1.18338497.18338497	34	0	0	-30.3	gene6514	1421	.	.	4.3
NC_035089.1.35035703.35035703	36	0	0	-30.3	gene24365	0	Q7Z736.2	Pleckstrin homology domain-containing family H member 3	5e-12
NC_035098.1.44455207.44455207	36	0	0	30.3	gene39042	0	Q9ULJ7.4	Ankyrin repeat domain-containing protein 50	0
NC_035100.1.20943004.20943004	32	0	0.1	-30.3	gene40516	0	Q3KR37.1	GRAM domain-containing protein 1B	0
NC_035083.1.58573300.58573300	36	0	0	30.29	gene13243	-7220	Q06922.1	Protransforming growth factor alpha	3e-38
NC_035079.1.2097675.2097675	39	0	0.1	-30.28	gene3929	19650	.	.	.
NC_035085.1.19482989.19482989	24	0	0	30.28	gene16208	0	Q63374.3	Neurexin-2	0
NW_018557270.1.17081.17081	36	0	0	30.27	gene50393	0	Q14591.4	Zinc finger protein 271	2e-134
NC_035084.1.63474274.63474274	25	0	0	30.26	gene15020	0	Q6KAS7.2	Zinc finger protein 521	0
NC_035084.1.9928687.9928687	32	0	0	30.24	gene13888	0	Q6PD03.1	Serine/threonine-protein phosphatase 2A 56 kDa regulatory subunit alpha isoform	0
NC_035083.1.61864731.61864731	27	0	0	30.23	gene13303	9907	P53348.2	Protein BTG1	2e-59
NC_035097.1.33578398.33578398	25	0	0	30.23	gene37750	0	Q99PT3.2	INO80 complex subunit B	2e-58
NC_035092.1.56648000.56648000	38	0	0	30.22	gene30235	-7241	Q7ZXD6.1	Proteasomal ubiquitin receptor ADRM1-B	1e-81
NC_035091.1.48131617.48131617	30	0	0.1	-30.21	gene28215	0	Q9HAU0.1	Pleckstrin homology domain-containing family A member 5	6e-116
NC_035100.1.2834727.2834727	33	0	0	30.2	gene40004	0	Q9NZN5.1	Rho guanine nucleotide exchange factor 12	0
NC_035084.1.26479086.26479086	39	0	0	-30.17	gene14267	0	A1XQY1.1	Neurexin-3b	0
NC_035086.1.148240.148240	33	0	0	30.17	gene17330	0	Q5ZML3.3	Serine/arginine-rich splicing factor 1	1e-96
NC_035092.1.61842686.61842686	27	0	0	30.16	gene30359	0	O15083.3	ERC protein 2	8e-41
NC_035104.1.22465021.22465021	37	0	0	30.16	gene45008	28434	.	.	.
NC_035078.1.26941810.26941810	35	0	0.1	-30.15	gene2649	-13187	.	.	.
NC_035084.1.23676655.23676655	24	0	0.1	-30.15	gene14219	0	Q8NCM2.3	Potassium voltage-gated channel subfamily H member 5	0
NC_035091.1.42051605.42051605	29	0	0.1	-30.15	gene28077	13913	.	.	.
NC_035093.1.45096413.45096413	33	0	0	30.15	gene31969	0	Q90334.1	Isotocin receptor	0
NC_035101.1.66839458.66839458	30	0	0.1	30.15	gene42279	9287	Q9H307.4	Pinin	2e-111
NC_035081.1.30690217.30690217	34	0	0	30.14	gene8437	0	P52735.2	Guanine nucleotide exchange factor VAV2	0
NC_035088.1.39883535.39883535	29	0	0	30.13	gene21580	0	Q90773.1	Protein CEPU-1	3e-44
NC_035090.1.63045894.63045894	31	0	0	30.13	gene26954	40292	.	.	.
NC_035091.1.47611714.47611714	36	0	0.1	-30.13	gene28202	-9414	B9EJI9.1	Transmembrane protein 229A	3e-101
NC_035081.1.241394.241394	29	0	0.1	-30.12	gene7776	0	O95758.2	Polypyrimidine tract-binding protein 3	3e-30
NC_035093.1.42470905.42470905	38	0	0	-30.12	gene31915	0	.	.	0.0001
NC_035079.1.55272275.55272275	35	0	0	30.11	gene5423	-29367	.	.	.
NC_035084.1.68728837.68728837	34	0	0.1	30.11	gene15122	-286	Q6NYL5.2	Alanine aminotransferase 2-like	0
NC_035100.1.29947985.29947985	39	0	0	30.11	gene40663	54063	.	.	.
NC_035082.1.74658111.74658111	26	0	0.1	30.1	gene11520	1233	F5GYI3.1	Ubiquitin-associated protein 1-like	2e-23
NC_035079.1.37256075.37256075	31	0	0.1	-30.09	gene5125	0	Q8TF01.2	Arginine/serine-rich protein PNISR	3e-107
NC_035088.1.71891515.71891515	35	0	0	30.09	gene22475	0	Q9Y519.2	Transmembrane protein 184B	0
NC_035089.1.43118806.43118806	35	0	0.1	-30.08	gene24693	0	Q8VHK1.3	Caskin-2	2e-144
NC_035095.1.9155586.9155586	30	0	0	30.08	gene34765	0	P50851.4	Lipopolysaccharide-responsive and beige-like anchor protein	0
NC_035095.1.28580968.28580968	29	0	0	30.06	gene35195	0	Q6DFF9.1	Mitogen-activated protein kinase-binding protein 1	0
NC_035088.1.31518115.31518115	35	0	0	30.05	gene21448	-33521	.	.	.
NC_035080.1.38927548.38927548	31	0	0	-30.03	gene6824	680	Q1LWV4.1	LIM/homeobox protein Lhx9	0
NC_035082.1.19099846.19099846	29	0	0	30.03	gene10241	0	.	.	8
NC_035088.1.74028512.74028512	35	0	0	30.03	gene22554	-4489	P83613.1	Hemoglobin subunit alpha-2	3e-78
NC_035078.1.53931264.53931264	26	0	0	30.02	gene3108	0	P08239.4	Guanine nucleotide-binding protein G(o) subunit alpha	2e-138
NC_035090.1.60305444.60305444	32	0	0	30.02	gene26906	0	Q2KIG0.1	Electron transfer flavoprotein-ubiquinone oxidoreductase, mitochondrial	0
NC_035094.1.38852608.38852608	39	0	0	30.02	gene33989	0	Q9Y5B0.3	RNA polymerase II subunit A C-terminal domain phosphatase	2e-170
NC_035077.1.7964198.7964198	26	0	0.1	30.01	gene149	58743	.	.	.
NC_035082.1.49213912.49213912	39	0	0	30	gene10937	0	Q92832.4	Protein kinase C-binding protein NELL1	0
NC_035088.1.43125654.43125654	32	0	0	30	gene21650	-15033	.	.	.
NC_035098.1.14032740.14032740	33	0	0	30	gene38461	0	Q5SQE2.1	Syntaxin-binding protein 5-like	0
NC_035084.1.2410502.2410502	25	0	0	29.98	gene13725	0	Q14289.2	Protein-tyrosine kinase 2-beta	5e-168
NC_035100.1.15165901.15165901	37	0	0	29.98	gene40332	0	Q9H6U6.3	Breast carcinoma-amplified sequence 3	0
NC_035103.1.1180790.1180790	30	0	0	29.98	gene43495	-7733	P59822.1	Interleukin-1 receptor accessory protein	1e-78
NC_035079.1.49589176.49589176	30	0	0	29.97	gene5284	0	P11799.2	Myosin light chain kinase, smooth muscle	0
NC_035084.1.1512978.1512978	24	0	0	-29.97	gene13711	83269	.	.	.
NC_035098.1.4133205.4133205	30	0	0	29.97	gene38288	-91115	.	.	.
NC_035077.1.15561495.15561495	30	0	0	29.96	gene360	0	O14672.1	Disintegrin and metalloproteinase domain-containing protein 10	0
NC_035084.1.25344254.25344254	30	0	0.1	29.96	gene14245	0	Q86XR5.2	Proline-rich membrane anchor 1	5e-21
NC_035087.1.76968720.76968720	25	0	0.1	29.96	gene20681	-2805	Q9P2J8.3	Zinc finger protein 624	0
NC_035088.1.82052936.82052936	22	0	0	29.96	gene22879	13857	.	.	.
NC_035090.1.67501244.67501244	38	0	0	-29.96	gene27012	0	Q08174.2	Protocadherin-1	0
NC_035080.1.72736076.72736076	32	0	0	29.95	gene7517	-90806	.	.	.
NC_035081.1.69172574.69172574	36	0	0	29.95	gene9382	0	Q6PFX6.1	Cadherin-24	0
NC_035100.1.6998370.6998370	23	0	0.1	29.95	gene40091	-5761	Q4VAC9.2	Pleckstrin homology domain-containing family G member 3	1e-110
NC_035078.1.81223474.81223474	39	0	0	-29.94	gene3708	0	Q6DHB5.1	Lipoma HMGIC fusion partner-like 3 protein	1e-107
NC_035080.1.22546937.22546937	30	0	0	29.94	gene6580	0	Q86X27.1	Ras-specific guanine nucleotide-releasing factor RalGPS2	0
NC_035080.1.55251079.55251079	33	0	0	-29.94	gene7115	1676	Q6VB83.1	5-hydroxytryptamine receptor 1E	2e-160
NC_035085.1.53601925.53601925	28	0	0	29.94	gene16954	0	P70207.2	Plexin-A2	0
NC_035087.1.35084222.35084222	28	0	0.1	-29.94	gene19691	0	O18809.1	Cytochrome P450 2F3	5e-90
NC_035082.1.56332090.56332090	36	0	0.1	29.91	gene11064	0	Q8TE60.3	A disintegrin and metalloproteinase with thrombospondin motifs 18	0
NC_035094.1.32982668.32982668	33	0	0	29.91	gene33765	6357	P32507.2	Nectin-2	3e-49
NC_035101.1.23598487.23598487	33	0	0	-29.89	gene41388	0	O15062.1	Zinc finger and BTB domain-containing protein 5	5e-58
NC_035103.1.38602223.38602223	29	0	0	29.89	gene44363	-5752	Q4KWH8.1	1-phosphatidylinositol 4,5-bisphosphate phosphodiesterase eta-1	0
NC_035084.1.61143501.61143501	24	0	0	-29.88	gene14961	0	Q9HDC5.2	Junctophilin-1	0
NC_035089.1.17874788.17874788	27	0	0.1	29.88	gene23837	0	D4A6L0.1	Probable G-protein coupled receptor 158	0
NC_035091.1.36898319.36898319	24	0	0	29.88	gene27920	0	Q9P242.3	Neuronal tyrosine-phosphorylated phosphoinositide-3-kinase adapter 2	2e-112
NC_035093.1.34770800.34770800	38	0	0	29.88	gene31694	0	Q9QUI0.1	Transforming protein RhoA	4e-136
NC_035085.1.44779705.44779705	35	0	0	29.87	gene16717	11692	.	.	.
NC_035102.1.25878176.25878176	39	0	0	29.87	gene43121	-3845	Q9NSC2.2	Sal-like protein 1	0
NC_035093.1.59374888.59374888	33	0	0	29.86	gene32300	-41370	.	.	.
NC_035105.1.15441138.15441138	30	0	0.1	-29.86	gene45841	0	Q9P202.3	Whirlin	2e-112
NC_035084.1.22754537.22754537	37	0	0	-29.85	gene14195	0	Q5SP67.1	WD repeat-containing protein 26	0
NC_035096.1.30987495.30987495	34	0	0	29.85	gene36637	0	Q9Y4E5.2	E3 SUMO-protein ligase ZNF451	2e-172
NC_035078.1.57226731.57226731	26	0	0	29.84	gene3167	-45675	.	.	.
NC_035078.1.73726709.73726709	28	0	0	29.84	gene3530	0	Q6DC02.1	BTB/POZ domain-containing protein kctd15	4e-154
NC_035086.1.9784826.9784826	26	0	0	29.84	gene17534	41516	.	.	.
NC_035080.1.60455756.60455756	23	0	0.1	29.83	gene7237	0	O35889.1	Afadin	0
NC_035082.1.55024634.55024634	27	0	0	29.82	gene11042	0	Q8K083.1	Zinc finger protein 536	0
NC_035088.1.51709380.51709380	32	0	0	-29.82	gene21750	-1029	Q6PBV6.1	H/ACA ribonucleoprotein complex subunit 2-like protein	1e-66
NC_035089.1.23576213.23576213	31	0	0	29.82	gene24032	7132	Q6ZN57.1	Zinc finger protein 2 homolog	5e-134
NC_035104.1.15633702.15633702	33	0	0	29.82	gene44885	0	Q68CZ2.2	Tensin-3	0
NC_035092.1.37532123.37532123	37	0	0	29.81	gene29646	0	O14686.2	Histone-lysine N-methyltransferase 2D	0
NC_035088.1.32453175.32453175	37	0	0	29.8	gene21455	0	A7E300.1	Rho GTPase-activating protein 7	0
NC_035081.1.52605767.52605767	31	0	0.1	29.79	gene8940	0	A2AWA9.1	Rab GTPase-activating protein 1	0
NC_035084.1.44444026.44444026	39	0	0	29.78	gene14527	0	P51476.1	Pinopsin	9e-60
NW_018546938.1.421.421	22	0	0	29.78	.	-1	.	.	.
NC_035094.1.32952800.32952800	31	0	0	29.77	gene33764	-31570	.	.	.
NC_035103.1.16604187.16604187	33	0	0	29.77	gene43902	0	Q6NYB4.1	Putative nucleotidyltransferase MAB21L1	0
NC_035079.1.31419714.31419714	35	0	0	-29.76	gene5012	0	Q9NR34.1	Mannosyl-oligosaccharide 1,2-alpha-mannosidase IC	0
NC_035102.1.20066136.20066136	33	0	0.1	29.76	gene42990	0	.	.	2.5
NC_035087.1.14495110.14495110	39	0	0	29.75	gene19396	-354	P55197.2	Protein AF-10	5e-121
NC_035082.1.67451791.67451791	31	0	0	29.73	gene11352	-18464	.	.	.
NC_035083.1.9804657.9804657	29	0	0	-29.73	gene12164	4942	O94933.2	SLIT and NTRK-like protein 3	0
NC_035087.1.14495050.14495050	39	0	0	29.73	gene19396	-414	P55197.2	Protein AF-10	5e-121
NC_035085.1.8714286.8714286	30	0	0	29.72	gene15910	0	P98160.4	Basement membrane-specific heparan sulfate proteoglycan core protein	4e-41
NC_035090.1.7553141.7553141	31	0	0.1	-29.72	gene25629	0	Q1LU99.1	Rho family-interacting cell polarization regulator 2	4e-117
NC_035080.1.55253416.55253416	37	0	0	-29.71	gene7115	4013	Q6VB83.1	5-hydroxytryptamine receptor 1E	2e-160
NC_035087.1.1039993.1039993	30	0	0	29.71	gene19112	72820	.	.	.
NC_035088.1.61476294.61476294	36	0	0	29.71	gene22119	0	A1L3I3.1	Protein FAM171A2	3e-164
NC_035100.1.15050996.15050996	22	0	0	29.71	gene40332	0	Q9H6U6.3	Breast carcinoma-amplified sequence 3	0
NC_035077.1.10249775.10249775	38	0	0	29.7	gene205	3274	Q02780.1	Nuclear factor 1 A-type	2e-147
NC_035103.1.21395423.21395423	27	0	0.1	29.7	gene44041	16212	.	.	.
NC_035083.1.53792850.53792850	35	0	0	29.68	gene13093	0	Q14643.3	Inositol 1,4,5-trisphosphate receptor type 1	0
NC_035096.1.17856043.17856043	39	0	0	29.68	gene36366	0	P18708.1	Vesicle-fusing ATPase	0
NC_035083.1.16630638.16630638	23	0	0.1	29.67	gene12373	0	Q99M75.2	Reticulon-4 receptor	6e-26
NC_035094.1.13082931.13082931	37	0	0	-29.67	gene33304	0	O15439.3	Multidrug resistance-associated protein 4	0
NC_035078.1.63138180.63138180	32	0	0	29.66	gene3313	0	A2AR95.1	Low-density lipoprotein receptor class A domain-containing protein 3	1e-68
NC_035084.1.17082892.17082892	25	0	0.1	29.66	gene14050	0	Q8TC41.4	Probable E3 ubiquitin-protein ligase RNF217	9e-134
NC_035098.1.34690340.34690340	34	0	0.1	-29.66	gene38867	0	Q9NZR2.2	Low-density lipoprotein receptor-related protein 1B	0
NC_035083.1.13165539.13165539	34	0	0	29.65	gene12278	68280	.	.	.
NC_035089.1.34232964.34232964	33	0	0	-29.65	gene24340	0	P51147.1	Ras-related protein Rab-5C	6e-129
NC_035092.1.6502731.6502731	37	0	0.1	-29.65	gene28844	-44103	.	.	.
NC_035093.1.23892021.23892021	38	0	0	-29.65	gene31495	0	Q90341.1	Transcriptional regulator Myc-1	2e-22
NC_035084.1.33428773.33428773	33	0	0	29.63	gene14401	-29441	.	.	.
NC_035103.1.16951288.16951288	29	0	0	-29.62	gene43914	0	Q8K2W6.2	PHD finger protein 13	8e-34
NC_035092.1.68325682.68325682	31	0	0	-29.6	gene30636	0	Q9P2R6.2	Arginine-glutamic acid dipeptide repeats protein	2e-103
NC_035081.1.55895929.55895929	36	0	0	29.59	gene9038	0	Q6NRD0.1	Ankyrin repeat domain-containing protein 13C-A	0
NC_035085.1.23418933.23418933	27	0	0	29.58	gene16262	-51926	.	.	.
NC_035088.1.59813041.59813041	30	0	0.1	29.58	gene21928	0	Q9Y5Z4.1	Heme-binding protein 2	2e-31
NC_035089.1.27581075.27581075	34	0	0.1	-29.58	gene24127	-48762	.	.	.
NC_035091.1.57080778.57080778	35	0	0	-29.58	gene28516	0	Q9WVE8.1	Protein kinase C and casein kinase substrate in neurons protein 2	2e-145
NC_035078.1.5131709.5131709	36	0	0	29.57	gene1935	0	Q16534.1	Hepatic leukemia factor	4e-59
NC_035078.1.51430112.51430112	33	0	0.1	29.57	gene3061	0	Q9I9K0.1	Zinc finger protein ZFPM1	0
NC_035088.1.43979837.43979837	29	0	0	29.57	gene21652	70680	.	.	.
NC_035097.1.27330052.27330052	32	0	0	29.57	gene37542	0	Q5HYW2.1	NHS-like protein 2	2e-33
NC_035101.1.25228472.25228472	25	0	0	29.57	gene41438	0	.	.	8.3
NC_035084.1.62767591.62767591	22	0	0	29.56	gene15006	21576	.	.	.
NC_035087.1.50074352.50074352	39	0	0	29.56	gene20011	0	Q9Y618.2	Nuclear receptor corepressor 2	0
NC_035094.1.9313033.9313033	31	0	0	29.56	gene33114	0	Q9I922.1	Regucalcin	1e-143
NC_035099.1.20209384.20209384	37	0	0	-29.56	gene39464	0	Q6A051.2	Attractin-like protein 1	0
NC_035091.1.40505233.40505233	38	0	0.1	-29.55	gene28051	-3303	Q8BLM0.1	Krueppel-like factor 8	8e-68
NC_035104.1.12964350.12964350	35	0	0	29.55	gene44836	0	Q708S6.1	Acid-sensing ion channel 1C	0
NC_035083.1.25450725.25450725	32	0	0.1	-29.54	gene12514	0	O14522.6	Receptor-type tyrosine-protein phosphatase T	0
NC_035087.1.23785435.23785435	32	0	0	29.53	gene19545	-4387	Q9GLP0.1	Integrin beta-1	0
NC_035078.1.61569464.61569464	29	0	0	29.52	gene3272	0	Q9BYB0.3	SH3 and multiple ankyrin repeat domains protein 3	5e-175
NC_035089.1.60840193.60840193	39	0	0	29.52	gene25305	0	P59046.2	NACHT, LRR and PYD domains-containing protein 12	2e-96
NC_035102.1.14464508.14464508	23	0	0	-29.5	gene42815	-47196	.	.	.
NC_035078.1.69424858.69424858	26	0	0	29.49	gene3420	-13444	.	.	.
NC_035081.1.29677988.29677988	36	0	0	-29.49	gene8417	0	Q8NEV4.2	Myosin-IIIa	3e-163
NW_018531256.1.9626.9626	36	0	0	29.49	gene47502	0	O43866.1	CD5 antigen-like	5e-42
NC_035081.1.10318672.10318672	27	0	0	-29.48	gene7961	0	Q8K382.2	DENN domain-containing protein 1A	0
NC_035089.1.33062840.33062840	34	0	0	29.48	gene24293	0	P54283.1	Voltage-dependent L-type calcium channel subunit beta-1	0
NC_035096.1.36283281.36283281	33	0	0	29.48	gene36746	0	Q6UFS5.1	Zinc finger protein 503	0
NC_035083.1.21417245.21417245	29	0	0.1	29.45	gene12444	0	A4IFM1.1	Transmembrane protein FAM155A	6e-101
NC_035088.1.21504949.21504949	31	0	0.1	29.44	gene21180	0	Q14119.2	Vascular endothelial zinc finger 1	2e-154
NC_035088.1.79457349.79457349	26	0	0	-29.44	gene22788	0	Q1LZA7.1	LIM domain-containing protein 2	3e-51
NC_035091.1.23189559.23189559	28	0	0	29.44	gene27733	0	Q9IA31.1	Transcriptional activator GLI3	0
NC_035093.1.64130616.64130616	32	0	0	29.43	gene32399	0	Q9YGM4.1	CaM kinase-like vesicle-associated protein	0
NC_035078.1.77005615.77005615	36	0	0.1	-29.42	gene3603	-69956	.	.	.
NC_035084.1.43844153.43844153	38	0	0.1	-29.42	gene14524	0	P27092.2	Inhibin beta A chain	1e-140
NC_035084.1.67689184.67689184	39	0	0	-29.42	gene15098	0	Q9UNU6.2	7-alpha-hydroxycholest-4-en-3-one 12-alpha-hydroxylase	0
NC_035084.1.71265665.71265665	24	0	0.1	29.42	gene15254	0	Q5PQM9.1	Kidney mitochondrial carrier protein 1	8e-70
NC_035102.1.949900.949900	35	0	0	29.42	gene42619	20755	.	.	.
NW_018595982.1.232.232	32	0	0	29.42	gene53318	0	P12027.2	Polysialoglycoprotein	9e-105
NC_035082.1.62414903.62414903	38	0	0	29.41	gene11216	6543	.	.	6.7
NC_035094.1.27503145.27503145	23	0	0	29.41	gene33606	0	Q9QXS1.3	Plectin	0
NC_035078.1.21733850.21733850	34	0	0	29.4	gene2549	24997	.	.	.
NC_035096.1.29966982.29966982	34	0	0	29.4	gene36612	0	P97503.2	Homeobox protein Nkx-3.2	2e-34
NC_035078.1.33204665.33204665	28	0	0	29.39	gene2729	0	Q78ZA7.1	Nucleosome assembly protein 1-like 4	8e-115
NC_035079.1.26168938.26168938	32	0	0	29.39	gene4829	46162	.	.	.
NC_035091.1.19829790.19829790	36	0	0.1	29.39	gene27671	0	Q8CBW3.3	Abl interactor 1	0
NC_035079.1.10413173.10413173	21	0	0	29.38	gene4223	0	Q9H553.1	Alpha-1,3/1,6-mannosyltransferase ALG2	4e-139
NC_035079.1.53822013.53822013	37	0	0	-29.38	gene5395	0	Q9BZ29.2	Dedicator of cytokinesis protein 9	0
NC_035091.1.33081990.33081990	35	0	0	-29.38	gene27871	0	Q5DTX6.2	Junctional protein associated with coronary artery disease	7e-15
NC_035077.1.61496090.61496090	33	0	0.1	-29.37	gene1191	0	A8C756.1	Thyroid adenoma-associated protein homolog	0
NC_035082.1.29353064.29353064	36	0	0	29.37	gene10545	0	.	.	4e-05
NC_035099.1.37859185.37859185	28	0	0	29.37	gene39786	0	Q9UIC8.2	Leucine carboxyl methyltransferase 1	3e-15
NC_035093.1.32919447.32919447	36	0	0	29.35	gene31642	0	Q5T6F2.1	Ubiquitin-associated protein 2	2e-86
NC_035100.1.15165910.15165910	37	0	0	29.35	gene40332	0	Q9H6U6.3	Breast carcinoma-amplified sequence 3	0
NC_035077.1.41824433.41824433	36	0	0	29.34	gene862	-4488	.	.	1.7
NC_035080.1.24386505.24386505	39	0	0	29.34	gene6624	0	A5D8S5.2	E3 ubiquitin-protein ligase SH3RF1	0
NC_035083.1.60696788.60696788	36	0	0.1	-29.34	gene13289	933	Q810U3.1	Neurofascin	0
NC_035094.1.25370443.25370443	33	0	0.1	-29.34	gene33568	-73246	.	.	.
NC_035080.1.71697288.71697288	30	0	0	29.33	gene7498	0	Q9UI08.2	Ena/VASP-like protein	5e-91
NC_035087.1.43586059.43586059	27	0	0.1	29.33	gene19803	923	Q9ERZ8.1	Transient receptor potential cation channel subfamily V member 4	0
NC_035094.1.23123679.23123679	35	0	0	29.33	gene33515	-160677	.	.	.
NC_035089.1.25282423.25282423	25	0	0	29.32	gene24083	24624	.	.	.
NC_035093.1.21597978.21597978	37	0	0	29.32	gene31461	-3605	Q99808.3	Equilibrative nucleoside transporter 1	3e-177
NC_035082.1.34833456.34833456	32	0	0	29.31	gene10656	-9659	Q6UXZ4.1	Netrin receptor UNC5D	0
NC_035077.1.7979387.7979387	38	0	0	29.28	gene150	-62828	.	.	.
NC_035089.1.23231485.23231485	27	0	0	-29.28	gene24022	0	Q90Y54.1	Protein jagged-1b	0
NC_035092.1.68325704.68325704	31	0	0	-29.28	gene30636	0	Q9P2R6.2	Arginine-glutamic acid dipeptide repeats protein	2e-103
NC_035098.1.15691545.15691545	28	0	0	29.28	gene38515	0	P59055.2	Cysteine/serine-rich nuclear protein 3	2e-142
NC_035093.1.16249359.16249359	25	0	0	29.27	gene31301	0	P57095.1	Axin-2	0
NC_035104.1.11345010.11345010	33	0	0	29.27	gene44804	0	Q8TDN4.2	CDK5 and ABL1 enzyme substrate 1	0
NC_035095.1.9784295.9784295	27	0	0	29.26	gene34775	17875	.	.	.
NC_035095.1.24617618.24617618	20	0	0.1	29.26	gene35138	1491	Q99LQ1.1	MAP3K12-binding inhibitory protein 1	4e-79
NC_035080.1.4711648.4711648	38	0	0.1	29.25	gene6160	0	Q8BZ47.2	Zinc finger protein 609	4e-25
NC_035083.1.45190554.45190554	29	0	0	29.25	gene12884	0	A8MY62.2	Putative beta-lactamase-like 1	0
NC_035085.1.37073120.37073120	24	0	0	29.25	gene16561	-5954	O15264.1	Mitogen-activated protein kinase 13	0
NC_035079.1.25588006.25588006	27	0	0	29.24	gene4803	0	Q7ZUV1.1	Pleckstrin homology domain-containing family F member 2	1e-142
NC_035080.1.24709520.24709520	38	0	0	29.23	gene6632	0	O94915.2	Protein furry homolog-like	0
NC_035087.1.39084017.39084017	33	0	0.1	29.23	gene19744	130305	.	.	.
NC_035091.1.36453748.36453748	26	0	0	29.23	gene27915	-3148	Q9YGH5.1	Somatostatin-1A	1e-36
NC_035101.1.58562807.58562807	35	0	0	29.23	gene42062	0	Q14767.3	Latent-transforming growth factor beta-binding protein 2	0
NC_035085.1.33175536.33175536	29	0	0	29.22	gene16449	0	Q8BJ64.1	Choline dehydrogenase, mitochondrial	0
NC_035091.1.18310988.18310988	32	0	0	29.19	gene27643	0	Q9WVL3.1	Solute carrier family 12 member 7	0
NC_035094.1.29644528.29644528	39	0	0	-29.19	gene33664	-10573	.	.	.
NC_035094.1.23485683.23485683	33	0	0.1	-29.18	gene33517	0	P49917.2	DNA ligase 4	0
NC_035095.1.26689514.26689514	28	0	0	29.18	gene35175	0	Q6TV19.2	Endoribonuclease Dicer	0
NC_035097.1.38076526.38076526	22	0	0.1	29.18	gene37917	0	O95477.3	ATP-binding cassette sub-family A member 1	0
NC_035088.1.58761647.58761647	37	0	0.1	-29.17	gene21927	0	B1H3E1.1	Serine/threonine-protein kinase NLK2	0
NC_035104.1.26135222.26135222	38	0	0	29.17	gene45062	0	P78333.1	Glypican-5	4e-83
NC_035082.1.33424206.33424206	34	0	0	29.16	gene10632	-57096	.	.	.
NC_035089.1.31242579.31242579	33	0	0	29.16	gene24230	-85198	.	.	.
NC_035077.1.21489579.21489579	31	0	0	-29.15	gene492	0	Q13425.1	Beta-2-syntrophin	0
NC_035087.1.51045350.51045350	27	0	0.1	-29.15	gene20024	-14375	.	.	.
NC_035090.1.41514519.41514519	27	0	0.1	-29.15	gene26412	0	Q9Z2F5.3	C-terminal-binding protein 1	7e-71
NC_035100.1.6354838.6354838	39	0	0	29.15	gene40064	0	O42097.1	Hepatocyte nuclear factor 3-beta	6e-89
NC_035084.1.11995270.11995270	34	0	0	29.14	gene13935	0	Q6P9H4.1	Connector enhancer of kinase suppressor of ras 3	0
NC_035103.1.23848586.23848586	39	0	0	-29.14	gene44105	0	Q99797.2	Mitochondrial intermediate peptidase	0
NC_035079.1.24777990.24777990	29	0	0	29.12	gene4775	0	Q3U1Y4.2	DENN domain-containing protein 4B	0
NC_035083.1.47456134.47456134	34	0	0.1	29.12	gene12919	0	Q8IVH2.1	Forkhead box protein P4	5e-76
NC_035086.1.29907674.29907674	24	0	0	29.12	gene17879	0	F1NY98.3	Down syndrome cell adhesion molecule homolog	0
NC_035098.1.22999463.22999463	25	0	0	29.12	gene38639	0	Q8CGN4.2	BCL-6 corepressor	6e-117
NC_035080.1.5223369.5223369	30	0	0	29.11	gene6166	0	.	.	0.058
NC_035099.1.11010481.11010481	33	0	0	29.11	gene39347	0	P52849.1	Bifunctional heparan sulfate N-deacetylase/N-sulfotransferase 2	0
NC_035096.1.39868412.39868412	30	0	0.1	29.1	gene36808	0	Q3TWI9.1	CSC1-like protein 2	2e-80
NC_035088.1.69396079.69396079	31	0	0	29.08	gene22384	0	Q9Y661.3	Heparan sulfate glucosamine 3-O-sulfotransferase 4	7e-175
NC_035092.1.31477317.31477317	33	0	0.1	29.08	gene29515	0	P12755.1	Ski oncogene	0
NC_035104.1.15385559.15385559	39	0	0	-29.08	gene44879	0	O60346.3	PH domain leucine-rich repeat-containing protein phosphatase 1	0
NC_035086.1.11460586.11460586	38	0	0	-29.07	gene17572	-15573	.	.	.
NC_035089.1.30147010.30147010	35	0	0	-29.07	gene24200	2061	P0DMS7.1	Interferon a3	8e-109
NC_035092.1.37460963.37460963	28	0	0	29.07	gene29643	212	Q3U0L2.1	Ankyrin repeat domain-containing protein 33B	6e-72
NC_035094.1.20429573.20429573	39	0	0	29.07	gene33477	0	Q15811.3	Intersectin-1	0
NC_035105.1.35582471.35582471	28	0	0	29.07	gene46421	5945	O19005.1	Claudin-4	3e-27
NC_035079.1.13916872.13916872	35	0	0	29.06	gene4397	0	A4QNR8.1	Leukocyte receptor cluster member 8 homolog	3e-180
NC_035082.1.16620143.16620143	36	0	0	29.06	gene10155	0	Q8IW50.3	Protein FAM219A	3e-70
NC_035096.1.13110785.13110785	34	0	0	-29.06	gene36254	0	Q7Z5K2.1	Wings apart-like protein homolog	0
NC_035084.1.10617562.10617562	20	0	0	29.05	gene13904	0	A7E2I7.1	Transmembrane protein 151B	0
NC_035091.1.29073175.29073175	21	0	0	29.05	gene27857	0	Q8QGH3.1	Cadherin-20	0
NC_035080.1.73529616.73529616	33	0	0	29.04	gene7540	0	Q00839.6	Heterogeneous nuclear ribonucleoprotein U	0
NC_035084.1.34429734.34429734	38	0	0	29.03	gene14412	0	Q2Q0I9.2	Fibronectin type III domain-containing protein 1	4e-126
NC_035080.1.36951404.36951404	26	0	0	29.02	gene6810	0	Q5R685.1	Phosphatidylinositol 3-kinase regulatory subunit alpha	0
NC_035088.1.61535717.61535717	23	0	0	29.02	gene22121	-12373	.	.	.
NC_035093.1.59376462.59376462	29	0	0	29.02	gene32300	-42944	.	.	.
NC_035103.1.20211784.20211784	36	0	0	-29.02	gene43998	0	Q58EG3.2	Nectin-3-like protein	2e-151
NC_035077.1.47309015.47309015	34	0	0	29.01	gene946	0	Q6DGK9.1	UPF0705 protein C11orf49 homolog	4e-179
NC_035078.1.42740710.42740710	37	0	0.1	-29.01	gene2883	0	Q70IA6.1	MOB kinase activator 2	9e-122
NC_035086.1.10196599.10196599	34	0	0	29.01	gene17535	-84781	.	.	.
NC_035095.1.27494356.27494356	28	0	0	29	gene35179	-42671	.	.	.
NC_035083.1.51916960.51916960	31	0	0	28.98	gene13058	0	Q63870.3	Collagen alpha-1(VII) chain	4e-164
NC_035085.1.29338369.29338369	39	0	0	-28.98	gene16354	-28005	.	.	.
NC_035085.1.55742917.55742917	25	0	0	28.98	gene17001	0	Q9NRE2.3	Teashirt homolog 2	0
NC_035080.1.13604336.13604336	35	0	0.1	28.96	gene6376	-107099	.	.	.
NC_035094.1.6116030.6116030	37	0	0	28.96	gene32958	0	Q04594.1	Prolactin receptor	1e-36
NC_035088.1.56453574.56453574	29	0	0.1	-28.95	gene21848	0	Q571F5.2	SPRY domain-containing SOCS box protein 3	2e-149
NC_035105.1.16225034.16225034	30	0	0	28.95	gene45860	0	P11607.1	Sarcoplasmic/endoplasmic reticulum calcium ATPase 2	0
NC_035079.1.60879672.60879672	34	0	0	28.94	gene5545	0	Q0VGT2.2	Zinc finger protein GLI2	0
NC_035080.1.69289046.69289046	30	0	0	28.94	gene7465	0	Q5SPP5.2	Protein EFR3 homolog B	0
NC_035090.1.56008229.56008229	39	0	0	-28.94	gene26830	0	O95477.3	ATP-binding cassette sub-family A member 1	0
NC_035101.1.39393658.39393658	28	0	0	28.94	gene41731	-33702	.	.	.
NC_035079.1.3922829.3922829	32	0	0	28.93	gene3981	2627	O75460.2	Serine/threonine-protein kinase/endoribonuclease IRE1	2e-47
NC_035080.1.82261168.82261168	35	0	0	28.93	gene7721	0	P97875.2	Jun dimerization protein 2_x0001_Q78E65.1 RecName: Full	3e-67
NC_035093.1.49129712.49129712	34	0	0	28.93	gene32101	-10251	.	.	.
NC_035081.1.54748510.54748510	32	0	0	28.92	gene8999	0	Q08499.2	cAMP-specific 3',5'-cyclic phosphodiesterase 4D	0
NC_035094.1.3731716.3731716	21	0	0	28.92	gene32890	0	Q696W0.1	Striated muscle preferentially expressed protein kinase	0
NC_035103.1.12431290.12431290	37	0	0	28.92	gene43768	0	Q9Y6R0.1	Numb-like protein	7e-168
NC_035092.1.65432166.65432166	39	0	0.1	-28.91	gene30451	0	O77737.1	Bcl-2-like protein 1	1e-77
NC_035103.1.5546269.5546269	24	0	0	28.91	gene43588	-884	Q9H172.2	ATP-binding cassette sub-family G member 4	0
NC_035103.1.19055026.19055026	38	0	0	-28.91	gene43962	0	A0JMD0.1	Clustered mitochondria protein homolog	0
NC_035083.1.52195816.52195816	34	0	0.1	-28.9	gene13061	0	Q99624.1	Sodium-coupled neutral amino acid transporter 3	2e-87
NC_035077.1.31690232.31690232	27	0	0	28.89	gene697	40367	.	.	.
NC_035081.1.65707727.65707727	20	0	0.1	-28.89	gene9300	0	H2N4I1.2	Sulfhydryl oxidase 1	0
NC_035083.1.2483312.2483312	32	0	0	28.89	gene11849	0	P70628.2	Interphotoreceptor matrix proteoglycan 2	2e-13
NC_035090.1.20553300.20553300	29	0	0	28.89	gene25897	-1243	Q803L0.1	Protein lin-28 homolog A	7e-95
NC_035091.1.19898253.19898253	32	0	0	-28.89	gene27675	0	.	.	0.075
NC_035084.1.65107475.65107475	35	0	0	28.88	gene15044	0	Q566R7.2	Dual specificity protein phosphatase 22-B	4e-105
NC_035085.1.54399985.54399985	38	0	0.1	28.88	gene16967	0	P98160.4	Basement membrane-specific heparan sulfate proteoglycan core protein	0
NC_035086.1.37713005.37713005	37	0	0	28.88	gene18093	-41203	.	.	.
NC_035101.1.30565755.30565755	34	0	0.1	-28.88	gene41584	-20097	.	.	.
NC_035078.1.63620161.63620161	34	0	0	28.87	gene3318	0	P15379.3	CD44 antigen	7e-16
NC_035085.1.58423840.58423840	25	0	0	28.87	gene17084	0	Q6PDK2.2	Histone-lysine N-methyltransferase 2D	0
NC_035087.1.17439088.17439088	37	0	0	28.87	gene19457	20632	.	.	.
NC_035091.1.23742678.23742678	36	0	0	-28.87	gene27750	0	P04920.4	Anion exchange protein 2	0
NC_035098.1.3425381.3425381	30	0	0.1	28.87	gene38284	0	Q92915.1	Fibroblast growth factor 14	9e-130
NC_035104.1.19426418.19426418	29	0	0	28.87	gene44960	0	Q5T5P2.2	Sickle tail protein homolog	2e-179
NC_035086.1.54063600.54063600	36	0	0.1	28.85	gene18589	0	.	.	0.023
NC_035087.1.43055781.43055781	34	0	0	28.85	gene19789	0	A6NM45.2	Putative claudin-24	1e-14
NC_035091.1.23742615.23742615	34	0	0	-28.85	gene27750	0	P04920.4	Anion exchange protein 2	0
NC_035098.1.14670486.14670486	39	0	0	28.85	gene38479	0	Q98875.1	Homeobox protein Dlx1a	2e-127
NC_035100.1.2026858.2026858	34	0	0	28.85	gene39986	0	Q2T9Y0.1	Serine/Arginine-related protein 53	1e-28
NC_035078.1.53224492.53224492	38	0	0	-28.83	gene3083	91663	.	.	.
NC_035078.1.66794580.66794580	38	0	0.1	-28.83	gene3373	0	Q9Z329.4	Inositol 1,4,5-trisphosphate receptor type 2	0
NC_035083.1.28316664.28316664	36	0	0	-28.83	gene12556	1209	Q7T3H1.1	Dynactin subunit 2	0
NC_035088.1.7488803.7488803	32	0	0	28.83	gene20836	0	Q6PEE2.2	CBP80/20-dependent translation initiation factor	4e-23
NC_035099.1.6760316.6760316	23	0	0.1	-28.83	gene39255	0	Q504Y2.2	Extracellular tyrosine-protein kinase PKDCC	0
NC_035101.1.55982876.55982876	34	0	0	28.83	gene41986	0	Q1LWL8.1	Protein L-Myc-1b	2e-95
NC_035081.1.38318020.38318020	38	0	0	28.82	gene8671	0	.	.	3
NC_035083.1.26588832.26588832	36	0	0	28.82	gene12527	0	Q11204.2	CMP-N-acetylneuraminate-beta-galactosamide-alpha-2,3-sialyltransferase 2	1e-111
NC_035087.1.8964931.8964931	22	0	0.1	28.82	gene19238	0	P28827.2	Receptor-type tyrosine-protein phosphatase mu	0
NC_035080.1.61334931.61334931	26	0	0	28.81	gene7267	-34450	.	.	.
NC_035102.1.22332906.22332906	36	0	0	28.81	gene43039	-19016	.	.	.
NC_035084.1.49431156.49431156	34	0	0	-28.8	gene14703	-142	Q9Z0J7.2	Growth/differentiation factor 15	1e-25
NC_035088.1.67118798.67118798	35	0	0.1	-28.8	gene22308	0	P51147.1	Ras-related protein Rab-5C	2e-127
NC_035085.1.47203771.47203771	29	0	0	28.79	gene16778	-78769	.	.	.
NC_035088.1.32818537.32818537	38	0	0	-28.79	gene21462	0	Q16643.4	Drebrin	2e-77
NC_035085.1.38263416.38263416	29	0	0	28.78	gene16579	0	Q8TDR2.2	Serine/threonine-protein kinase 35	0
NC_035101.1.78333012.78333012	39	0	0	28.78	gene42489	-44223	.	.	.
NC_035084.1.22761509.22761509	26	0	0	28.77	gene14195	0	Q5SP67.1	WD repeat-containing protein 26	0
NC_035088.1.63790900.63790900	29	0	0	28.76	gene22187	4504	Q9JK42.2	[Pyruvate dehydrogenase (acetyl-transferring)] kinase isozyme 2, mitochondrial	0
NC_035088.1.31110365.31110365	34	0	0	-28.75	gene21441	0	Q8WU58.1	Protein FAM222B	3e-63
NC_035098.1.42609175.42609175	32	0	0	28.75	gene39000	0	A0MGZ7.1	Heparan-sulfate 6-O-sulfotransferase 3-B	0
NC_035083.1.22759798.22759798	27	0	0.1	28.74	gene12468	211	.	.	2.2
NC_035086.1.43209998.43209998	33	0	0	28.74	gene18321	0	O14511.1	Pro-neuregulin-2, membrane-bound isoform	0
NC_035092.1.32481668.32481668	32	0	0	28.74	gene29531	0	Q06124.2	Tyrosine-protein phosphatase non-receptor type 11	0
NC_035087.1.58716193.58716193	29	0	0	28.73	gene20250	0	Q495B1.2	Ankyrin repeat and death domain-containing protein 1A	6e-115
NC_035100.1.11745459.11745459	31	0	0	28.73	gene40231	75217	.	.	.
NW_018522924.1.64917.64917	36	0	0	28.73	gene46655	0	F1RKQ4.2	Triokinase/FMN cyclase	3e-20
NW_018554789.1.60.60	39	0	0	28.73	.	-1	.	.	.
NC_035077.1.1645291.1645291	36	0	0	28.72	gene42	-56143	.	.	.
NC_035078.1.712814.712814	38	0	0	28.72	gene1712	0	Q5F3C8.1	Pleckstrin homology domain-containing family O member 1	2e-126
NC_035081.1.89083740.89083740	27	0	0.1	-28.72	gene9760	-855	.	.	4.5
NC_035101.1.27959552.27959552	23	0	0	28.72	gene41516	0	Q9Y2K7.3	Lysine-specific demethylase 2A	0
NC_035089.1.47502441.47502441	36	0	0	28.71	gene24863	0	Q80TR1.2	Adhesion G protein-coupled receptor L1	0
NC_035102.1.12761130.12761130	31	0	0	28.71	gene42776	0	Q0KL00.3	Piezo-type mechanosensitive ion channel component 1	0
NC_035083.1.65017657.65017657	23	0	0	28.7	gene13413	0	Q4VBI7.1	Syntaxin-18	7e-160
NC_035104.1.8943695.8943695	32	0	0.1	28.7	gene44710	0	O95206.2	Protocadherin-8	0
NC_035088.1.46711919.46711919	33	0	0	28.69	gene21684	109951	.	.	.
NC_035090.1.50602906.50602906	33	0	0	28.68	gene26653	0	Q62288.2	Testican-1	1e-44
NC_035091.1.50817826.50817826	36	0	0	28.68	gene28287	-15981	.	.	.
NW_018536961.1.18044.18044	27	0	0	28.68	gene48181	-16129	.	.	.
NC_035080.1.56762211.56762211	25	0	0	28.67	gene7149	-49302	.	.	.
NC_035081.1.11663995.11663995	33	0	0	28.67	gene7997	0	Q5U379.1	SWI/SNF-related matrix-associated actin-dependent regulator of chromatin subfamily B member 1-A	0
NC_035081.1.86190924.86190924	31	0	0.1	28.67	gene9708	0	C0H859.1	Nuclear cap-binding protein subunit 2	2e-42
NC_035082.1.58400144.58400144	36	0	0	28.65	gene11124	-756	O00204.2	Sulfotransferase family cytosolic 2B member 1	1e-80
NC_035086.1.29907694.29907694	24	0	0	28.65	gene17879	0	F1NY98.3	Down syndrome cell adhesion molecule homolog	0
NC_035088.1.66876117.66876117	28	0	0	28.65	gene22305	0	Q8BXJ8.1	Zinc finger protein 385B	1e-53
NC_035101.1.70997911.70997911	36	0	0	28.65	gene42345	243450	.	.	.
NC_035104.1.29775350.29775350	38	0	0	-28.65	gene45187	0	Q63788.1	Phosphatidylinositol 3-kinase regulatory subunit beta	0
NC_035105.1.4660636.4660636	30	0	0	28.65	gene45633	0	P53349.3	Mitogen-activated protein kinase kinase kinase 1	0
NC_035077.1.43336451.43336451	34	0	0.1	-28.64	gene879	0	Q8IVL1.3	Neuron navigator 2	0
NC_035082.1.34406215.34406215	29	0	0	28.64	gene10652	14963	.	.	.
NC_035098.1.10316171.10316171	33	0	0	28.64	gene38401	-34732	.	.	.
NC_035079.1.9271977.9271977	31	0	0	28.63	gene4153	0	Q9NRH2.2	SNF-related serine/threonine-protein kinase	6e-67
NC_035084.1.46443409.46443409	31	0	0	28.63	gene14570	3363	Q2M5E4.1	Regulator of G-protein signaling 21	1e-40
NC_035094.1.39635916.39635916	28	0	0	28.63	gene33999	0	Q8NFW1.2	Collagen alpha-1(XXII) chain	0
NC_035101.1.8900207.8900207	34	0	0.1	-28.63	gene41018	0	Q8BYM5.2	Neuroligin-3	0
NC_035078.1.27411927.27411927	26	0	0	28.62	gene2658	18802	.	.	.
NC_035099.1.28256195.28256195	26	0	0.1	28.62	gene39606	-3500	P26697.2	Glutathione S-transferase 3	4e-86
NC_035077.1.48879439.48879439	31	0	0	28.61	gene966	0	P35331.1	Neuronal cell adhesion molecule	0
NC_035082.1.16379017.16379017	32	0	0.1	-28.61	gene10152	41987	.	.	.
NC_035080.1.52874124.52874124	36	0	0	28.6	gene7067	52922	.	.	.
NC_035086.1.31547299.31547299	28	0	0.1	28.6	gene17946	0	Q90600.1	Retinoblastoma-associated protein	0
NC_035088.1.27628251.27628251	38	0	0.1	28.6	gene21384	0	Q3KTM2.1	Glycerophosphodiester phosphodiesterase domain-containing protein 5	0
NC_035089.1.33009814.33009814	39	0	0	-28.6	gene24288	0	Q61792.1	LIM and SH3 domain protein 1	2e-83
NC_035091.1.26731835.26731835	31	0	0	28.6	gene27820	0	O14490.1	Disks large-associated protein 1	0
NC_035093.1.55457775.55457775	33	0	0	28.6	gene32213	0	Q96QZ7.3	Membrane-associated guanylate kinase, WW and PDZ domain-containing protein 1	0
NC_035089.1.23013597.23013597	28	0	0	-28.59	gene24017	-7227	Q9BX10.1	GTP-binding protein 2	0
NC_035080.1.71206432.71206432	30	0	0.1	-28.58	gene7490	0	Q15147.3	1-phosphatidylinositol 4,5-bisphosphate phosphodiesterase beta-4	0
NC_035082.1.37852403.37852403	34	0	0	28.58	gene10735	-21583	.	.	.
NC_035099.1.15814510.15814510	37	0	0	-28.58	gene39406	0	H2M146.2	Protein FAM53B	3e-75
NW_018614893.1.18448.18448	39	0	0	-28.58	gene54393	-88	.	.	5.6
NC_035088.1.25391937.25391937	37	0	0	28.57	gene21300	0	Q8BYM5.2	Neuroligin-3	0
NC_035098.1.4564144.4564144	32	0	0	28.57	gene38296	0	Q9BV36.1	Melanophilin	7e-67
NC_035086.1.36530313.36530313	34	0	0	28.56	gene18083	-8182	Q7ZTU9.4	T-box transcription factor TBX2b	0
NC_035088.1.61476246.61476246	36	0	0	28.56	gene22119	0	A1L3I3.1	Protein FAM171A2	3e-164
NC_035100.1.3131660.3131660	33	0	0	28.56	gene40005	0	Q5IS46.1	Glutamate receptor ionotropic, kainate 4	0
NC_035102.1.30333148.30333148	37	0	0	28.56	gene43207	-1014	Q5RF74.1	E3 ubiquitin-protein ligase RNF128	6e-81
NC_035103.1.806587.806587	35	0	0	28.56	gene43489	0	P08122.4	Collagen alpha-2(IV) chain	5e-93
NC_035084.1.69344034.69344034	37	0	0.1	-28.55	gene15151	0	P51589.2	Cytochrome P450 2J2	5e-141
NC_035104.1.32826583.32826583	35	0	0	28.55	gene45322	0	Q9BQI5.2	SH3-containing GRB2-like protein 3-interacting protein 1	9e-143
NC_035078.1.81470985.81470985	31	0	0	28.54	gene3714	-801	.	.	3.5
NC_035084.1.25904460.25904460	28	0	0	28.54	gene14262	-1665	Q9BXL8.1	Cell division cycle-associated protein 4	5e-42
NC_035095.1.33031048.33031048	29	0	0.1	-28.54	gene35280	-14989	.	.	.
NC_035105.1.25432833.25432833	24	0	0	-28.54	gene46019	0	Q62769.2	Protein unc-13 homolog B	0
NC_035080.1.62400210.62400210	32	0	0	28.53	gene7289	0	.	.	0.35
NC_035102.1.17794985.17794985	37	0	0.1	-28.53	gene42882	-11539	.	.	.
NC_035080.1.9969448.9969448	38	0	0.1	-28.52	gene6285	0	A8E657.1	Alpha-aminoadipic semialdehyde synthase, mitochondrial	0
NC_035099.1.27832591.27832591	26	0	0.1	28.52	gene39592	0	Q641F3.1	Collagen alpha-1(XXI) chain	5e-22
NC_035100.1.23968378.23968378	28	0	0.1	28.52	gene40555	-342	Q9NWM3.1	CUE domain-containing protein 1	3e-88
NC_035080.1.1077757.1077757	26	0	0	28.51	gene6045	16363	.	.	.
NC_035084.1.43844199.43844199	38	0	0.1	-28.51	gene14524	0	P27092.2	Inhibin beta A chain	1e-140
NC_035098.1.46536517.46536517	29	0	0	28.51	gene39085	0	P07589.4	Fibronectin	0
NC_035104.1.20383916.20383916	30	0	0.1	28.51	gene44976	0	Q96MH6.2	Transmembrane protein 68	6e-154
NC_035078.1.29616929.29616929	34	0	0	28.5	gene2709	0	Q9WVQ1.2	Membrane-associated guanylate kinase, WW and PDZ domain-containing protein 2	0
NC_035092.1.19160339.19160339	31	0	0	28.5	gene29197	-13809	.	.	.
NC_035095.1.18238026.18238026	37	0	0	28.5	gene35014	0	.	.	3.8
NC_035083.1.69646884.69646884	21	0	0.1	-28.48	gene13501	0	.	.	0.52
NC_035080.1.8808179.8808179	28	0	0	28.47	gene6266	0	Q3ZBS2.2	Protein FAM19A5	8e-64
NC_035081.1.22117083.22117083	32	0	0	28.47	gene8255	50008	.	.	.
NC_035084.1.40064246.40064246	23	0	0	28.47	gene14470	-51606	.	.	.
NC_035084.1.78406466.78406466	24	0	0	28.47	gene15463	0	Q9CT10.2	Ran-binding protein 3	1e-89
NC_035086.1.69813121.69813121	26	0	0	28.47	gene19056	5143	Q99704.1	Docking protein 1	1e-46
NC_035102.1.26060487.26060487	25	0	0.1	28.47	gene43122	70092	.	.	.
NC_035103.1.14779130.14779130	37	0	0.1	-28.47	gene43846	0	.	.	.
NC_035082.1.45674829.45674829	33	0	0.1	-28.46	gene10875	0	Q60HE2.1	2-oxoglutarate dehydrogenase, mitochondrial	0
NC_035082.1.64920866.64920866	32	0	0	28.46	gene11305	-49550	.	.	.
NC_035083.1.27645964.27645964	23	0	0	28.46	gene12547	-14893	.	.	.
NC_035088.1.63371863.63371863	37	0	0	28.46	gene22176	4169	Q95218.2	Deleted in malignant brain tumors 1 protein	8e-74
NC_035081.1.44893043.44893043	32	0	0.1	28.45	gene8825	0	O15027.3	Protein transport protein Sec16A	0
NC_035087.1.15196184.15196184	27	0	0	28.45	gene19407	-64968	.	.	.
NC_035101.1.65434142.65434142	35	0	0	28.45	gene42250	-5326	P32299.4	B2 bradykinin receptor	2e-45
NC_035079.1.48537705.48537705	36	0	0	28.44	gene5265	0	D3Z7P3.1	Glutaminase kidney isoform, mitochondrial	0
NC_035078.1.43206802.43206802	35	0	0	28.43	gene2892	-6485	P86810.2	L-amino-acid oxidase	0
NC_035080.1.65266210.65266210	26	0	0	28.43	gene7379	0	Q13237.1	cGMP-dependent protein kinase 2	2e-173
NC_035092.1.14083638.14083638	37	0	0.1	28.43	gene29019	0	Q9JI51.1	Vesicle transport through interaction with t-SNAREs homolog 1A	5e-115
NC_035092.1.42758863.42758863	35	0	0	28.43	gene29825	-13995	.	.	.
NC_035095.1.26262146.26262146	29	0	0.1	28.43	gene35165	0	Q8JHF4.2	MAGUK p55 subfamily member 5-A	0
NC_035099.1.26585291.26585291	21	0	0	28.43	gene39569	10197	.	.	.
NC_035093.1.8730141.8730141	22	0	0	28.42	gene31067	0	E1BZ85.1	Meiosis regulator and mRNA stability factor 1	0
NC_035097.1.23586904.23586904	27	0	0	28.42	gene37476	-6857	Q90352.1	[Arg8]-vasotocin receptor	0
NC_035079.1.8463922.8463922	35	0	0	28.41	gene4134	0	Q8CJD3.1	Zymogen granule membrane protein 16	5e-12
NC_035094.1.872906.872906	32	0	0	28.41	gene32784	0	O14917.2	Protocadherin-17	0
NC_035097.1.7482710.7482710	37	0	0	28.41	gene37039	-2192	Q8N394.1	Transmembrane and TPR repeat-containing protein 2	5e-110
NC_035099.1.10274444.10274444	22	0	0	28.4	gene39332	0	.	.	4e-09
NC_035086.1.54366778.54366778	23	0	0	28.39	gene18602	-21939	.	.	.
NC_035095.1.49501491.49501491	29	0	0.1	28.39	gene35682	139041	.	.	.
NC_035077.1.8407073.8407073	39	0	0.1	28.38	gene160	0	Q6PFT6.1	Transmembrane protein 47	8e-77
NC_035081.1.21186284.21186284	30	0	0	28.38	gene8238	0	Q811L6.3	Microtubule-associated serine/threonine-protein kinase 4	0
NC_035089.1.14938422.14938422	26	0	0.1	-28.38	gene23734	34896	.	.	.
NC_035093.1.35049255.35049255	38	0	0	28.37	gene31714	0	Q13751.1	Laminin subunit beta-3	0
NC_035101.1.46434452.46434452	37	0	0	28.37	gene41812	-20354	.	.	.
NC_035103.1.41371835.41371835	27	0	0.1	28.37	gene44438	31682	.	.	.
NC_035084.1.62319598.62319598	21	0	0.1	28.36	gene15000	6223	P15103.4	Glutamine synthetase	0
NC_035085.1.46380689.46380689	30	0	0	28.36	gene16770	-17725	.	.	.
NC_035081.1.12625938.12625938	34	0	0	28.35	gene8038	-38789	.	.	.
NC_035099.1.17516974.17516974	30	0	0	28.35	gene39428	0	P49578.1	Muscarinic acetylcholine receptor M3	0
NC_035081.1.23387308.23387308	24	0	0	28.34	gene8282	0	P29274.2	Adenosine receptor A2a	3e-141
NC_035083.1.7335989.7335989	24	0	0	28.34	gene12038	-57547	.	.	.
NC_035083.1.69298349.69298349	26	0	0	28.34	gene13496	-21856	.	.	.
NC_035087.1.56901069.56901069	37	0	0.1	28.34	gene20178	0	P53670.1	LIM domain kinase 2	0
NC_035105.1.24523090.24523090	38	0	0	28.34	gene46013	0	.	.	8.7
NC_035081.1.32082283.32082283	29	0	0	28.33	gene8451	-74351	.	.	.
NC_035081.1.36873598.36873598	33	0	0	28.32	gene8618	0	Q13639.2	5-hydroxytryptamine receptor 4	2e-79
NC_035083.1.31788437.31788437	35	0	0.1	-28.32	gene12610	0	P70210.2	Transcriptional enhancer factor TEF-5	0
NC_035097.1.29944771.29944771	39	0	0	28.32	gene37580	0	Q7SIB3.1	Collagen alpha-2(IV) chain	3e-116
NC_035101.1.62189786.62189786	23	0	0	28.32	gene42176	0	P37285.2	Kinesin light chain 1	0
NC_035085.1.47005991.47005991	31	0	0.1	28.31	gene16773	-46941	.	.	.
NC_035095.1.27369386.27369386	34	0	0	28.31	gene35178	86164	.	.	.
NC_035098.1.17997852.17997852	24	0	0	28.31	gene38554	0	O60229.2	Kalirin	0
NC_035100.1.10572067.10572067	31	0	0	28.31	gene40201	12952	.	.	.
NC_035079.1.32629466.32629466	37	0	0.1	-28.3	gene5036	0	Q5M7V8.1	Thyroid hormone receptor-associated protein 3	8e-72
NC_035083.1.16866779.16866779	33	0	0	28.3	gene12376	21246	.	.	.
NC_035086.1.52435111.52435111	29	0	0	28.3	gene18542	-15863	.	.	.
NC_035084.1.80958000.80958000	28	0	0.1	-28.29	gene15510	-32566	.	.	.
NC_035085.1.60338127.60338127	37	0	0	28.29	gene17130	0	P26011.2	Integrin beta-7	0
NC_035086.1.46762828.46762828	39	0	0	28.29	gene18437	27904	.	.	.
NC_035102.1.24651995.24651995	33	0	0.1	28.29	gene43096	0	Q8IUZ0.2	Leucine-rich repeat-containing protein 49	2e-136
NC_035084.1.78117798.78117798	25	0	0.1	-28.28	gene15452	-589	P20616.2	Secretogranin-2	3e-35
NC_035103.1.37631310.37631310	36	0	0	28.28	gene44343	-10515	.	.	.
NC_035079.1.51461935.51461935	32	0	0	28.27	gene5314	20670	.	.	.
NC_035081.1.46045943.46045943	27	0	0	-28.27	gene8838	-6979	.	.	3.4
NC_035092.1.32481767.32481767	29	0	0	-28.27	gene29531	0	Q06124.2	Tyrosine-protein phosphatase non-receptor type 11	0
NC_035104.1.3920305.3920305	28	0	0	28.27	gene44574	0	O14594.3	Neurocan core protein	6e-126
NC_035088.1.60005913.60005913	30	0	0	28.26	gene21974	0	Q80VC9.1	Calmodulin-regulated spectrin-associated protein 3	6e-128
NC_035101.1.19327506.19327506	24	0	0.1	28.26	gene41253	-27139	.	.	.
NC_035101.1.39329991.39329991	21	0	0	28.26	gene41729	0	Q9Y2U9.1	Kelch domain-containing protein 2	9e-120
NC_035103.1.3684290.3684290	35	0	0	28.26	gene43550	22891	.	.	.
NC_035099.1.34971441.34971441	35	0	0	28.25	gene39712	0	Q3UYG8.1	O-acetyl-ADP-ribose deacetylase MACROD2	8e-33
NC_035102.1.12452391.12452391	31	0	0	28.25	gene42764	0	Q7SXF1.1	7-dehydrocholesterol reductase	0
NC_035090.1.64202963.64202963	39	0	0	28.24	gene26965	0	Q2QCI8.1	Mediator of RNA polymerase II transcription subunit 12	0
NC_035087.1.1238822.1238822	29	0	0	28.23	gene19114	100601	.	.	.
NC_035100.1.30488467.30488467	26	0	0	28.22	gene40675	0	P0C646.1	Olfactory receptor 52Z1	9e-16
NC_035101.1.50834914.50834914	28	0	0	28.22	gene41892	0	Q96L03.1	Spermatogenesis-associated protein 17	4e-72
NC_035080.1.64460170.64460170	30	0	0	28.21	gene7349	-22750	.	.	.
NC_035085.1.13452329.13452329	39	0	0.1	28.21	gene16080	826	A2BIG9.1	N-alpha-acetyltransferase 38, NatC auxiliary subunit	2e-47
NC_035085.1.40641907.40641907	38	0	0.1	28.21	gene16634	630	P43695.1	GATA-binding factor 5-A	1e-140
NC_035087.1.25389099.25389099	30	0	0.1	-28.21	gene19563	-17290	.	.	.
NC_035087.1.39084046.39084046	33	0	0.1	28.21	gene19744	130276	.	.	.
NC_035093.1.24098322.24098322	26	0	0	28.21	gene31500	20407	.	.	.
NC_035101.1.55108215.55108215	30	0	0	28.21	gene41969	0	Q52KI8.2	Serine/arginine repetitive matrix protein 1	3e-66
NC_035081.1.90617524.90617524	32	0	0	28.2	gene9794	-121719	.	.	.
NC_035082.1.33654978.33654978	36	0	0	28.2	gene10640	1524	O13067.1	Condensin complex subunit 2	3e-169
NC_035088.1.58536253.58536253	24	0	0.1	-28.2	gene21917	0	Q7ZU13.1	Protein spinster homolog 1	0
NC_035092.1.3736241.3736241	26	0	0.1	-28.2	gene28797	-7876	.	.	0.4
NC_035105.1.34126139.34126139	39	0	0.1	28.2	gene46369	2398	Q9P289.2	Serine/threonine-protein kinase 26	0
NC_035078.1.11402963.11402963	36	0	0	28.19	gene2175	0	O94921.3	Cyclin-dependent kinase 14	0
NC_035087.1.8158560.8158560	31	0	0	28.19	gene19231	0	Q9WV92.1	Band 4.1-like protein 3	0
NC_035093.1.42065271.42065271	34	0	0	-28.19	gene31901	0	.	.	0.001
NC_035098.1.7648452.7648452	26	0	0	28.19	gene38332	14121	.	.	.
NC_035078.1.15012747.15012747	20	0	0	28.18	gene2286	0	Q8IVU1.2	Immunoglobulin superfamily DCC subclass member 3	0
NC_035088.1.36005612.36005612	32	0	0	-28.18	gene21557	23456	.	.	.
NC_035091.1.54544255.54544255	39	0	0	28.18	gene28419	-17091	.	.	.
NC_035078.1.15787966.15787966	36	0	0	-28.17	gene2316	0	P68827.2	N-acetylglucosamine-1-phosphodiester alpha-N-acetylglucosaminidase	2e-159
NC_035078.1.53431876.53431876	35	0	0	28.17	gene3086	0	Q5PQY6.1	Lon protease homolog 2, peroxisomal	0
NC_035085.1.21630246.21630246	29	0	0	28.17	gene16249	880	Q66IH9.1	Zinc finger CCHC domain-containing protein 4	0
NC_035094.1.44993627.44993627	27	0	0	28.17	gene34110	5769	Q9Y6W5.3	Wiskott-Aldrich syndrome protein family member 2	5e-103
NC_035104.1.34923697.34923697	36	0	0	-28.17	gene45391	0	Q07891.1	Transferrin receptor protein 1	0
NC_035080.1.66048417.66048417	35	0	0	28.16	gene7394	0	O43524.1	Forkhead box protein O3	0
NC_035086.1.50229322.50229322	30	0	0	28.16	gene18514	-930	O93390.1	SPARC	4e-108
NC_035087.1.67977633.67977633	31	0	0	28.16	gene20499	-91875	.	.	.
NC_035095.1.50949334.50949334	31	0	0	28.16	gene35700	-6797	.	.	0.0003
NC_035083.1.77038245.77038245	39	0	0	28.15	gene13629	0	Q8BMG1.2	ATR-interacting protein	6e-23
NC_035089.1.62448054.62448054	29	0	0	28.15	gene25343	0	C5H5C4.1	Palmitoleoyl-protein carboxylesterase notum1a	0
NC_035101.1.23807338.23807338	24	0	0	28.15	gene41401	0	Q96C24.2	Synaptotagmin-like protein 4	0
NC_035088.1.26878753.26878753	30	0	0	28.14	gene21361	0	Q8BXB6.1	Solute carrier organic anion transporter family member 2B1	4e-166
NC_035093.1.36451734.36451734	34	0	0	28.14	gene31751	0	O00750.2	Phosphatidylinositol 4-phosphate 3-kinase C2 domain-containing subunit beta	0
NC_035097.1.16015984.16015984	31	0	0.1	28.13	gene37313	6839	Q7Z628.1	Neuroepithelial cell-transforming gene 1 protein	0
NC_035078.1.53224393.53224393	34	0	0	28.12	gene3083	91564	.	.	.
NC_035094.1.37315378.37315378	26	0	0.1	-28.12	gene33948	5741	.	.	9e-06
NC_035081.1.23352525.23352525	29	0	0	28.11	gene8281	-7496	P62318.1	Small nuclear ribonucleoprotein Sm D3	3e-75
NC_035087.1.4100109.4100109	27	0	0	28.11	gene19163	0	.	.	0.0009
NC_035095.1.48141770.48141770	24	0	0.1	28.11	gene35659	2319	Q9H5Q4.1	Dimethyladenosine transferase 2, mitochondrial	3e-86
NC_035101.1.34839507.34839507	34	0	0	28.11	gene41670	0	Q9W735.2	Prominin-1-A	0
NC_035095.1.41537662.41537662	24	0	0.1	28.1	gene35519	0	Q27J81.2	Inverted formin-2	1e-95
NC_035083.1.19939396.19939396	35	0	0	28.09	gene12435	-47145	.	.	.
NC_035086.1.22129346.22129346	35	0	0	28.09	gene17733	0	O60688.1	Protein yippee-like 1_x0001_Q9DG42.1 RecName: Full	9e-77
NC_035098.1.18878965.18878965	38	0	0.1	-28.09	gene38570	-5364	Q764M5.1	Signal transducer and activator of transcription 1	0
NC_035101.1.13958472.13958472	31	0	0.1	28.09	gene41147	0	A5A6P7.1	Glypican-3	3e-128
NC_035091.1.27101566.27101566	35	0	0	-28.08	gene27827	0	Q9CXK9.2	RNA-binding protein 33	2e-29
NC_035093.1.24983622.24983622	29	0	0	28.08	gene31515	-13097	.	.	.
NC_035079.1.83704669.83704669	21	0	0	-28.06	gene5986	-39367	.	.	.
NC_035083.1.48483667.48483667	30	0	0	28.06	gene12938	0	P47793.1	Protein Wnt-4a	0
NC_035093.1.52160196.52160196	32	0	0	28.06	gene32157	0	P54763.3	Ephrin type-B receptor 2	0
NC_035100.1.32233564.32233564	38	0	0.1	28.06	gene40723	-179983	.	.	.
NC_035101.1.24540627.24540627	32	0	0.1	28.06	gene41428	0	P84586.1	RNA-binding motif protein, X chromosome retrogene-like	1e-53
NC_035079.1.33718713.33718713	30	0	0	28.05	gene5057	0	Q91YX0.2	Protein THEMIS2	7e-89
NC_035092.1.41776856.41776856	30	0	0	28.05	gene29785	-105880	.	.	.
NC_035081.1.3827005.3827005	29	0	0	28.04	gene7832	-4020	Q9QXN0.2	Protein Shroom3	5e-45
NC_035088.1.14693937.14693937	37	0	0	28.04	gene21033	0	O95271.2	Tankyrase-1	0
NC_035087.1.25438687.25438687	21	0	0	-28.03	gene19564	0	Q9H2F5.1	Enhancer of polycomb homolog 1	0
NC_035099.1.32052600.32052600	32	0	0	28.03	gene39669	0	Q60437.1	Brain-specific angiogenesis inhibitor 1-associated protein 2	3e-157
NC_035101.1.59310096.59310096	38	0	0	-28.03	gene42087	0	Q67EQ1.1	C-type lectin domain family 4 member E	2e-19
NC_035086.1.20509005.20509005	26	0	0.1	28.02	gene17710	0	Q9BY67.2	Cell adhesion molecule 1	2e-14
NC_035086.1.11172341.11172341	38	0	0	28.01	gene17558	10382	.	.	.
NC_035103.1.16604248.16604248	33	0	0.1	28.01	gene43902	0	Q6NYB4.1	Putative nucleotidyltransferase MAB21L1	0
NC_035077.1.71537808.71537808	20	0	0	28	gene1405	0	Q9JHJ7.2	Testisin	2e-69
NC_035080.1.9332485.9332485	32	0	0.1	-28	gene6274	0	P47743.2	Metabotropic glutamate receptor 8	0
NC_035095.1.19280683.19280683	29	0	0.1	28	gene35022	0	Q5R416.3	Catenin alpha-2	0
NW_018542126.1.5033.5033	33	0	0	28	gene48852	0	Q70E20.2	Sushi, nidogen and EGF-like domain-containing protein 1	3e-51
NC_035077.1.43833218.43833218	33	0	0	27.99	gene892	0	Q6AZD4.1	Mitochondrial inner membrane protease subunit 2	2e-100
NC_035083.1.22913535.22913535	20	0	0	27.99	gene12473	0	Q5R5U3.1	Zinc finger protein 271	5e-150
NC_035087.1.36194359.36194359	26	0	0	27.99	gene19708	20962	.	.	.
NC_035088.1.84751291.84751291	23	0	0	27.99	gene22950	0	O75460.2	Serine/threonine-protein kinase/endoribonuclease IRE1	2e-141
NC_035093.1.56511268.56511268	33	0	0	27.99	gene32222	0	Q6ZNL6.3	FYVE, RhoGEF and PH domain-containing protein 5	0
NC_035093.1.58226551.58226551	32	0	0	27.99	gene32262	-34750	.	.	.
NC_035094.1.60569481.60569481	35	0	0	-27.98	gene34453	-29663	.	.	.
NC_035098.1.9131415.9131415	36	0	0	27.98	gene38377	0	O14936.3	Peripheral plasma membrane protein CASK	0
NC_035079.1.26524748.26524748	26	0	0	27.97	gene4838	0	Q6PB44.2	Tyrosine-protein phosphatase non-receptor type 23	0
NC_035090.1.56692789.56692789	33	0	0	27.97	gene26850	0	Q6V0I7.2	Protocadherin Fat 4	0
NC_035098.1.18377449.18377449	32	0	0	27.97	gene38562	0	Q708S4.1	Acid-sensing ion channel 4	0
NC_035077.1.44314551.44314551	34	0	0	27.96	gene903	-13256	.	.	.
NC_035081.1.4709251.4709251	33	0	0	27.96	gene7846	0	O95210.1	Starch-binding domain-containing protein 1	3e-21
NC_035092.1.46582898.46582898	33	0	0	27.96	gene29958	-11374	.	.	.
NC_035102.1.27475153.27475153	33	0	0	27.96	gene43131	113634	.	.	.
NC_035104.1.29775217.29775217	29	0	0.1	-27.96	gene45187	0	Q63788.1	Phosphatidylinositol 3-kinase regulatory subunit beta	0
NC_035078.1.35517756.35517756	21	0	0	27.95	gene2757	0	P57682.1	Krueppel-like factor 3	3e-28
NC_035094.1.45412616.45412616	31	0	0	27.95	gene34130	0	O75122.2	CLIP-associating protein 2	0
NC_035080.1.43446360.43446360	22	0	0.1	-27.94	gene6951	-111091	.	.	.
NC_035081.1.64320137.64320137	28	0	0	27.94	gene9277	-24392	.	.	.
NC_035087.1.51523619.51523619	26	0	0	27.94	gene20034	22702	.	.	.
NC_035090.1.23141132.23141132	37	0	0	27.94	gene25937	0	Q10569.1	Cleavage and polyadenylation specificity factor subunit 1	0
NC_035097.1.37235918.37235918	26	0	0	-27.94	gene37891	0	Q12873.3	Chromodomain-helicase-DNA-binding protein 3	0
NC_035101.1.61415529.61415529	29	0	0	27.94	gene42157	0	P51948.1	CDK-activating kinase assembly factor MAT1	2e-147
NC_035087.1.39084079.39084079	33	0	0	27.93	gene19744	130243	.	.	.
NC_035087.1.50653852.50653852	36	0	0	27.93	gene20020	0	Q14C87.1	Transmembrane protein 132D	5e-63
NC_035089.1.33062838.33062838	34	0	0	27.93	gene24293	0	P54283.1	Voltage-dependent L-type calcium channel subunit beta-1	0
NC_035081.1.70372650.70372650	29	0	0.1	27.92	gene9416	9759	Q8TBB1.1	E3 ubiquitin-protein ligase LNX	0
NC_035084.1.29388970.29388970	25	0	0.1	27.91	gene14332	7705	O54689.1	C-C chemokine receptor type 6	7e-68
NC_035084.1.72751952.72751952	36	0	0	27.91	gene15295	0	A0JM51.1	CUGBP Elav-like family member 5	0
NC_035099.1.41335147.41335147	23	0	0	27.91	gene39857	6804	Q58EX2.3	Protein sidekick-2	0
NC_035082.1.53637996.53637996	37	0	0	27.9	gene11017	10725	.	.	.
NC_035091.1.30317349.30317349	37	0	0	27.9	gene27861	-187039	.	.	.
NC_035092.1.343402.343402	39	0	0	27.9	gene28711	14417	.	.	.
NC_035093.1.998852.998852	36	0	0	-27.9	gene30728	0	Q99LL3.2	Carbohydrate sulfotransferase 12	1e-31
NC_035083.1.70368690.70368690	39	0	0.1	-27.89	gene13514	146	Q91W39.1	Nuclear receptor coactivator 5	2e-89
NC_035085.1.19121108.19121108	23	0	0	27.89	gene16207	0	Q16584.1	Mitogen-activated protein kinase kinase kinase 11	0
NC_035092.1.15590613.15590613	37	0	0.1	27.89	gene29059	0	Q5BJB7.1	39S ribosomal protein L10, mitochondrial	5e-117
NC_035095.1.33031112.33031112	37	0	0.1	-27.89	gene35280	-14925	.	.	.
NC_035094.1.33285382.33285382	27	0	0	27.88	gene33785	-6603	P25440.2	Bromodomain-containing protein 2	4e-83
NC_035104.1.7004254.7004254	37	0	0	27.88	gene44652	-19017	.	.	.
NW_018559105.1.7374.7374	26	0	0	-27.88	.	-1	.	.	.
NC_035090.1.6813107.6813107	26	0	0	27.87	gene25611	-2637	Q6PHS6.1	Sorting nexin-13	7e-43
NC_035093.1.58501670.58501670	29	0	0	27.87	gene32271	1364	P12883.5	Myosin-7	4e-51
NC_035097.1.49429838.49429838	22	0	0.1	27.87	gene38106	0	Q28GD4.2	ELAV-like protein 2	8e-86
NC_035098.1.36556582.36556582	29	0	0.1	-27.87	gene38894	0	P98065.1	Tumor necrosis factor-inducible gene 6 protein	2e-136
NC_035079.1.28062172.28062172	39	0	0	-27.86	gene4886	0	Q7L0J3.1	Synaptic vesicle glycoprotein 2A	0
NC_035089.1.46704060.46704060	36	0	0	27.86	gene24840	0	Q708S5.1	Acid-sensing ion channel 2	0
NC_035092.1.18674875.18674875	38	0	0	-27.86	gene29187	9460	P0CG20.1	Proline-rich protein 35	8e-51
NC_035097.1.16033735.16033735	39	0	0	-27.86	gene37313	0	Q7Z628.1	Neuroepithelial cell-transforming gene 1 protein	0
NC_035083.1.53184276.53184276	31	0	0	27.85	gene13080	0	Q14721.2	Potassium voltage-gated channel subfamily B member 1	0
NC_035086.1.37994513.37994513	28	0	0.1	27.85	gene18108	-474	Q5DRC0.1	Protocadherin gamma-A11	0
NC_035093.1.34011754.34011754	28	0	0	27.85	gene31670	0	Q3UH66.2	Serine/threonine-protein kinase WNK2	0
NC_035101.1.47963981.47963981	25	0	0	27.85	gene41841	247933	.	.	.
NC_035101.1.74692229.74692229	35	0	0	27.84	gene42399	0	Q8NF91.4	Nesprin-1	0
NC_035105.1.9293802.9293802	29	0	0	27.84	gene45715	0	Q8N539.2	Fibrinogen C domain-containing protein 1	0
NC_035081.1.62527030.62527030	36	0	0	27.83	gene9228	0	Q8BSU7.1	MOB kinase activator 3A	4e-140
NC_035089.1.18709309.18709309	28	0	0	27.83	gene23886	0	Q3UMT1.1	Protein phosphatase 1 regulatory subunit 12C	7e-102
NC_035084.1.59336047.59336047	24	0	0	27.82	gene14921	0	A7Y2W8.1	Sodium- and chloride-dependent glycine transporter 1	0
NC_035080.1.35426925.35426925	39	0	0	27.81	gene6787	-1209	P00949.2	Phosphoglucomutase-1	0
NC_035081.1.91062674.91062674	34	0	0	27.81	gene9796	20428	.	.	.
NC_035084.1.24905923.24905923	36	0	0.1	27.81	gene14232	0	Q8CFK2.1	Transcription factor IIIB 90 kDa subunit	0
NC_035080.1.14662656.14662656	36	0	0	27.8	gene6403	0	Q98948.3	Single-stranded DNA-binding protein 3	3e-63
NC_035081.1.29678004.29678004	34	0	0.1	-27.8	gene8417	0	Q8NEV4.2	Myosin-IIIa	3e-163
NC_035082.1.6875133.6875133	22	0	0	27.8	gene9966	55194	.	.	.
NC_035082.1.29156133.29156133	31	0	0	27.8	gene10538	0	Q803X0.1	Serine incorporator 5	3e-82
NC_035096.1.31697856.31697856	27	0	0	27.8	gene36661	8092	.	.	.
NC_035083.1.52173102.52173102	34	0	0	27.79	gene13060	-5913	P04899.3	Guanine nucleotide-binding protein G(i) subunit alpha-2	0
NC_035086.1.54063592.54063592	36	0	0	27.79	gene18589	0	.	.	0.023
NC_035104.1.1450890.1450890	28	0	0.1	-27.79	gene44521	2918	.	.	0.66
NC_035103.1.17728880.17728880	21	0	0.1	27.78	gene43933	0	D4ACX8.2	Protocadherin-16	0
NC_035087.1.14478346.14478346	39	0	0	27.77	gene19395	0	Q1XH10.1	SKI/DACH domain-containing protein 1	5e-67
NC_035095.1.30488038.30488038	28	0	0	27.77	gene35238	0	Q60803.2	TNF receptor-associated factor 3	0
NC_035101.1.48558575.48558575	27	0	0.1	-27.77	gene41844	71419	.	.	.
NC_035083.1.62453098.62453098	37	0	0	27.76	gene13328	0	Q86UV5.1	Ubiquitin carboxyl-terminal hydrolase 48	0
NC_035093.1.16715856.16715856	33	0	0	27.76	gene31308	693	Q6NYU2.1	Probable helicase with zinc finger domain	0
NC_035104.1.34563204.34563204	20	0	0	27.76	gene45386	0	Q924H7.2	WW domain-containing adapter protein with coiled-coil	4e-92
NC_035088.1.11332401.11332401	24	0	0	27.75	gene20922	0	Q9C0A0.3	Contactin-associated protein-like 4	0
NC_035094.1.47436503.47436503	37	0	0.1	27.74	gene34192	-18309	.	.	.
NC_035105.1.24764190.24764190	28	0	0	27.74	gene46014	-91358	.	.	.
NC_035101.1.63799016.63799016	32	0	0	27.73	gene42230	-5859	P12644.1	Bone morphogenetic protein 4	0
NC_035104.1.29775333.29775333	38	0	0	-27.73	gene45187	0	Q63788.1	Phosphatidylinositol 3-kinase regulatory subunit beta	0
NC_035105.1.1112362.1112362	24	0	0.1	27.73	gene45569	-2115	Q6ZRI0.3	Otogelin	1e-30
NW_018577502.1.44882.44882	21	0	0.1	27.73	gene52256	-35060	.	.	.
NC_035078.1.17058104.17058104	33	0	0	27.72	gene2369	0	Q8NFY4.1	Semaphorin-6D	0
NC_035084.1.46863970.46863970	26	0	0	27.72	gene14580	9364	Q9HB89.1	Neuromedin-U receptor 1	4e-107
NW_018595798.1.15093.15093	36	0	0.1	27.72	gene53295	4507	.	.	0.15
NC_035092.1.38515017.38515017	39	0	0	27.71	gene29689	0	Q8NCJ5.2	SPRY domain-containing protein 3	0
NC_035077.1.62604627.62604627	34	0	0	27.7	gene1211	0	O60260.2	E3 ubiquitin-protein ligase parkin	0
NC_035080.1.36412733.36412733	28	0	0.1	27.7	gene6798	10377	.	.	.
NC_035082.1.52480577.52480577	32	0	0	27.7	gene10978	0	Q9IBD0.1	CUGBP Elav-like family member 1	0
NC_035092.1.53700829.53700829	36	0	0	27.7	gene30165	-53562	.	.	.
NC_035093.1.52254257.52254257	26	0	0	27.7	gene32159	-18187	.	.	.
NC_035101.1.62459097.62459097	20	0	0.1	27.7	gene42186	0	Q09666.2	Neuroblast differentiation-associated protein AHNAK	1e-159
NC_035081.1.55488481.55488481	31	0	0	27.69	gene9029	-3935	Q6PHE8.1	Coiled-coil domain-containing protein 124	9e-62
NC_035081.1.60130180.60130180	28	0	0.1	-27.69	gene9160	0	P55199.1	RNA polymerase II elongation factor ELL	4e-157
NC_035084.1.58904279.58904279	30	0	0.1	27.69	gene14913	0	P70541.2	Translation initiation factor eIF-2B subunit gamma	1e-170
NC_035104.1.2571784.2571784	39	0	0	27.69	gene44544	0	Q9NR56.2	Muscleblind-like protein 1	1e-149
NC_035083.1.48001986.48001986	31	0	0	27.68	gene12923	0	O75334.2	Liprin-alpha-2	0
NC_035088.1.8646402.8646402	38	0	0	27.68	gene20857	0	.	.	.
NC_035092.1.31752944.31752944	36	0	0	27.68	gene29520	-12553	.	.	.
NC_035093.1.39790651.39790651	24	0	0	27.68	gene31825	0	Q96DM1.3	PiggyBac transposable element-derived protein 4	7e-24
NC_035077.1.77654754.77654754	32	0	0.1	-27.67	gene1513	0	Q99P84.1	1-phosphatidylinositol 4,5-bisphosphate phosphodiesterase epsilon-1	0
NC_035080.1.67749350.67749350	34	0	0	27.67	gene7420	15936	.	.	.
NC_035097.1.37565800.37565800	29	0	0	-27.67	gene37911	0	P35570.1	Insulin receptor substrate 1	3e-106
NC_035079.1.76586447.76586447	34	0	0	27.66	gene5875	0	Q96P67.1	Probable G-protein coupled receptor 82	9e-65
NC_035091.1.52327816.52327816	35	0	0.1	27.66	gene28330	0	O75170.2	Serine/threonine-protein phosphatase 6 regulatory subunit 2	0
NC_035102.1.6980615.6980615	28	0	0	-27.66	gene42676	-12270	.	.	.
NC_035103.1.35765307.35765307	28	0	0	27.66	gene44320	0	Q7RTR2.2	NLR family CARD domain-containing protein 3	8e-41
NC_035078.1.10911371.10911371	38	0	0.1	27.65	gene2172	0	Q3UHD1.1	Brain-specific angiogenesis inhibitor 1	0
NC_035089.1.58023911.58023911	36	0	0.1	-27.65	gene25195	222	Q0II70.1	MAPK regulated corepressor interacting protein 2	1e-37
NC_035096.1.29966911.29966911	39	0	0	27.65	gene36612	0	P97503.2	Homeobox protein Nkx-3.2	2e-34
NW_018600389.1.8835.8835	32	0	0	27.65	.	-1	.	.	.
NC_035080.1.31385059.31385059	36	0	0	27.64	gene6723	0	Q9C0H5.2	Rho GTPase-activating protein 39	0
NC_035082.1.13145595.13145595	38	0	0	27.64	gene10061	-99386	.	.	.
NC_035083.1.32660683.32660683	26	0	0.1	27.64	gene12627	0	Q8N3H0.1	Protein FAM19A2	6e-59
NC_035087.1.62066476.62066476	33	0	0	27.64	gene20318	-139949	.	.	.
NC_035097.1.14119017.14119017	35	0	0.1	27.64	gene37212	0	Q6DRG7.2	Protein phosphatase 1 regulatory subunit 12A	0
NC_035104.1.25794101.25794101	27	0	0	27.64	gene45059	0	F1QCC6.1	Glypican-1	7e-179
NC_035080.1.73320209.73320209	38	0	0	-27.63	gene7532	12984	.	.	.
NC_035086.1.17836779.17836779	27	0	0.1	27.62	gene17692	-31681	.	.	.
NC_035091.1.40650469.40650469	30	0	0	27.62	gene28052	0	Q13887.2	Krueppel-like factor 5	4e-91
NC_035102.1.7180595.7180595	28	0	0	27.62	gene42677	0	A5D8S1.2	Leucine zipper protein 2	3e-126
NC_035078.1.60187299.60187299	24	0	0	27.61	gene3236	-1953	Q9D8P7.1	General transcription factor 3C polypeptide 6	2e-35
[truncated: 23,514 more rows]

## Sheet: IntergenerationalDMC
chr.start.stop	n	pvalue	FDR	percent.diff	Gene	dist.to.gene.bp	UniprotID	Uniprot.Desc	E.Value
NC_035092.1.62937395.62937395	40	0	0.1	-39.49	gene30391	0	B0S5N4.2	Plexin A3	0
NC_035102.1.7822294.7822294	57	0	0.1	38.9	gene42688	8181	Q96BA8.1	Cyclic AMP-responsive element-binding protein 3-like protein 1	3e-125
NC_035083.1.40921477.40921477	46	0	0.1	-30.99	gene12832	0	P82094.2	TATA element modulatory factor	1e-120
NW_018545088.1.78978.78978	60	0	0.1	29.59	gene49205	2692	Q9XSR1.1	Zinc finger protein 252	1e-132
NC_035105.1.23858474.23858474	55	0	0.1	26.15	gene46006	0	P52735.2	Guanine nucleotide exchange factor VAV2	0
NC_035077.1.37279062.37279062	60	0	0.1	22.65	gene775	0	Q99PV5.1	Class E basic helix-loop-helix protein 41	2e-113
NC_035080.1.14297026.14297026	60	0	0.1	22.14	gene6394	-7761	Q5BL50.1	Phospholipid-transporting ATPase IC	0
NC_035091.1.10814575.10814575	44	0	0.1	-19.65	gene27455	-14539	.	.	.
NC_035101.1.28071481.28071481	60	0	0.1	-19.39	gene41523	0	Q04678.2	FACT complex subunit SSRP1	1e-134
NC_035100.1.19734362.19734362	60	0	0.1	-19.38	gene40466	-2735	P08108.2	Heat shock cognate 70 kDa protein	0
NC_035102.1.8782646.8782646	51	0	0.1	18.27	gene42721	-137951	.	.	.
NC_035084.1.24984187.24984187	57	0	0	-17.27	gene14237	0	Q7TSI0.1	Zinc finger protein 12	1e-28
NC_035083.1.66485080.66485080	59	0	0.1	17.25	gene13433	0	Q96N03.1	V-set and transmembrane domain-containing protein 2-like protein	8e-63
NC_035084.1.24984165.24984165	57	0	0	-14.16	gene14237	0	Q7TSI0.1	Zinc finger protein 12	1e-28
NC_035080.1.46188774.46188774	60	0	0	-13.94	gene6966	-158888	.	.	.
NC_035084.1.15649433.15649433	30	0	0.1	-12.95	gene14007	0	Q91Y77.1	Monocarboxylate transporter 10	8e-125
NC_035084.1.60629550.60629550	60	0	0.1	11.91	gene14946	15455	.	.	.
NW_018650426.1.49542.49542	60	0	0	-11.43	gene55629	18703	.	.	.
NC_035086.1.59856950.59856950	60	0	0.1	-7.35	gene18834	0	P18744.1	Oocyte zinc finger protein XlCOF20	9e-30

## Sheet: ImmediateDMR
DMR_ID	numCG	percent.diff	Gene	dist.to.gene.bp	UniprotID	Uniprot.Desc	E.Value
NC_035080.1.41104860.41104967	4	40.32	gene6884	0	Q64578.1	Sarcoplasmic/endoplasmic reticulum calcium ATPase 1	0
NC_035101.1.18159881.18160023	3	-28.89	gene41231	0	P67962.1	Casein kinase I isoform alpha	2e-152
NC_035083.1.55292405.55292972	4	26.76	gene13135	1734	O15528.1	25-hydroxyvitamin D-1 alpha hydroxylase, mitochondrial	2e-166
NC_035104.1.15266283.15266325	3	-24.73	gene44878	-15301	.	.	.
NC_035091.1.24775465.24775512	4	24.29	gene27781	0	Q02173.1	M-protein, striated muscle	0
NC_035081.1.54367091.54367183	3	23.34	gene8985	0	.	.	0.28
NC_035099.1.39259817.39259986	3	-22.26	gene39827	-4854	Q3UHR0.2	BAH and coiled-coil domain-containing protein 1	1e-73
NC_035081.1.52543370.52543407	3	-15.77	gene8940	0	A2AWA9.1	Rab GTPase-activating protein 1	0
NC_035077.1.67785860.67785900	3	15.51	gene1330	-56987	.	.	.
NC_035102.1.31735263.31735307	3	15.13	gene43243	0	.	.	2e-07

## Sheet: PersistentDMR
DMR_ID	numCG	percent.diff	Gene	dist.to.gene.bp	UniprotID	Uniprot.Desc	E.Value
NC_035087.1.10799632.10799679	3	42.58	gene19269	0	Q8BRH4.2	Histone-lysine N-methyltransferase 2C	1e-57
NC_035087.1.51045268.51045366	3	40.74	gene20024	-14294	.	.	.
NC_035078.1.40316236.40316317	3	34.45	gene2819	0	Q8BZ47.2	Zinc finger protein 609	0
NC_035093.1.74153085.74153125	7	-27.29	gene32691	-4989	.	.	7e-10
NC_035082.1.31732349.31732387	3	24.88	gene10600	0	Q8WXX7.1	Autism susceptibility gene 2 protein	1e-26
NC_035087.1.45459589.45459625	3	19.83	gene19853	0	Q9HCF6.4	Transient receptor potential cation channel subfamily M member 3	0

## Sheet: DevelopmentalDMR
DMR_ID	numCG	percent.diff	Gene	dist.to.gene.bp	UniprotID	Uniprot.Desc	E.Value
NC_035079.1.50470786.50470912	8	-60.72	gene5299	0	Q99569.2	Plakophilin-4	0
NC_035086.1.43986683.43986897	13	-58.39	gene18346	0	Q6SA95.1	Coagulation factor IX	5e-26
NC_035090.1.20320098.20320139	3	-55.85	gene25888	0	Q9PVE4.2	Thyroid hormone receptor beta	0
NC_035079.1.54857805.54857941	7	-55.48	gene5420	0	Q95LD9.1	Aryl hydrocarbon receptor	0
NC_035094.1.42211884.42211949	4	-53.9	gene34048	0	Q9PVE4.2	Thyroid hormone receptor beta	5e-150
NC_035098.1.39974903.39974975	6	-51.92	gene38968	-4743	Q90669.1	Activin receptor type-2A	0
NC_035103.1.6240302.6240419	8	-51.04	gene43616	0	Q1L994.1	Protein phosphatase 1 regulatory subunit 37	0
NC_035077.1.65859491.65859615	5	-48.63	gene1298	0	Q17QZ7.1	Tetratricopeptide repeat protein 27	0
NC_035104.1.2409783.2409794	3	-45.62	gene44538	0	P33176.1	Kinesin-1 heavy chain	0
NC_035092.1.14183000.14183073	3	-45.09	gene29020	0	Q924A0.2	Transcription factor 7-like 2	1e-82
NC_035079.1.70446509.70446615	9	-44.58	gene5724	0	Q9D219.3	B-cell CLL/lymphoma 9 protein	9e-89
NW_018557253.1.30187.30270	6	-44.18	gene50388	0	Q95116.2	Thrombospondin-2	9e-76
NC_035096.1.18319228.18319305	5	-44.08	gene36376	0	Q5ZL67.1	Nuclear factor erythroid 2-related factor 1	0
NC_035089.1.22399625.22399721	6	-43.91	gene23998	0	Q7T2G1.1	Interferon regulatory factor 2-binding protein 2-B	0
NC_035084.1.6294684.6294737	3	-42.55	gene13793	0	Q9WVK8.1	Cholesterol 24-hydroxylase	7e-161
NC_035080.1.55253415.55253602	3	-42.39	gene7115	4013	Q6VB83.1	5-hydroxytryptamine receptor 1E	2e-160
NC_035078.1.62045061.62045113	3	-42.03	gene3279	0	Q7RTR2.2	NLR family CARD domain-containing protein 3	1e-95
NC_035088.1.71042901.71042925	3	39.28	gene22432	-25596	.	.	.
NC_035083.1.31870788.31870883	3	-38.9	gene12612	0	.	.	2
NC_035085.1.29338368.29338385	3	-38.31	gene16354	-28005	.	.	.
NC_035086.1.39625629.39625714	7	-38.18	gene18171	0	Q29RK2.2	Pyruvate carboxylase, mitochondrial	0
NC_035090.1.16114733.16114745	3	-37.83	gene25790	-10143	.	.	.
NC_035082.1.31700038.31700228	5	-37.38	gene10600	0	Q8WXX7.1	Autism susceptibility gene 2 protein	1e-26
NC_035093.1.18190977.18191186	3	-36.82	gene31370	0	Q7T2G1.1	Interferon regulatory factor 2-binding protein 2-B	0
NC_035090.1.63596784.63596907	6	-36.44	gene26955	0	O60879.1	Protein diaphanous homolog 2	0
NC_035077.1.21489563.21489588	4	-36.36	gene492	0	Q13425.1	Beta-2-syntrophin	0
NC_035090.1.30295832.30295900	3	-36.36	gene26166	0	D3ZHV2.1	Microtubule-actin cross-linking factor 1	0
NC_035085.1.37360021.37360119	6	-35.52	gene16566	-4679	P31696.3	Agrin	0
NC_035082.1.8801707.8801722	3	-35.4	gene10000	0	O35464.2	Semaphorin-6A	0
NC_035077.1.8572851.8572877	3	-35.36	gene164	-43464	.	.	.
NC_035100.1.6816855.6816934	3	35.07	gene40084	5056	Q9IAT6.1	Delta-like protein C	0
NC_035079.1.69684622.69684914	6	-34.94	gene5706	0	P23352.3	Anosmin-1	0
NC_035089.1.33009727.33009834	6	-34.71	gene24288	0	Q61792.1	LIM and SH3 domain protein 1	2e-83
NC_035078.1.61287147.61287223	3	-34.67	gene3272	0	Q9BYB0.3	SH3 and multiple ankyrin repeat domains protein 3	5e-175
NC_035098.1.10769221.10769295	3	-34.24	gene38406	0	Q07079.1	Insulin-like growth factor-binding protein 5	4e-89
NC_035079.1.31419713.31419926	3	-34.11	gene5012	0	Q9NR34.1	Mannosyl-oligosaccharide 1,2-alpha-mannosidase IC	0
NC_035088.1.58761598.58761648	4	-33.98	gene21927	0	B1H3E1.1	Serine/threonine-protein kinase NLK2	0
NC_035089.1.30982017.30982118	4	33.57	gene24224	-4342	A2A9T0.1	TANK-binding kinase 1-binding protein 1	2e-51
NC_035095.1.12349702.12350070	3	33.54	gene34817	0	.	.	1.1
NC_035084.1.82157200.82157302	3	-32.67	gene15546	0	Q62796.3	RalA-binding protein 1	1e-109
NC_035087.1.14495038.14495111	6	32.62	gene19396	-354	P55197.2	Protein AF-10	5e-121
NC_035102.1.25878139.25878229	6	32.19	gene43121	-3809	Q9NSC2.2	Sal-like protein 1	0
NC_035095.1.33031047.33031113	5	-31.88	gene35280	-14925	.	.	.
NC_035081.1.29677987.29678020	3	-31.77	gene8417	0	Q8NEV4.2	Myosin-IIIa	3e-163
NC_035088.1.21545289.21545364	3	-31.72	gene21182	0	Q8IVT5.3	Kinase suppressor of Ras 1	0
NC_035084.1.25904459.25904488	3	31.48	gene14262	-1638	Q9BXL8.1	Cell division cycle-associated protein 4	5e-42
NC_035080.1.4711608.4711655	3	31.39	gene6160	0	Q8BZ47.2	Zinc finger protein 609	4e-25
NC_035080.1.18338374.18338550	5	-31.11	gene6514	1299	.	.	4.3
NC_035083.1.26588828.26588858	3	31.05	gene12527	0	Q11204.2	CMP-N-acetylneuraminate-beta-galactosamide-alpha-2,3-sialyltransferase 2	1e-111
NC_035087.1.39084016.39084080	4	30.54	gene19744	130243	.	.	.
NC_035093.1.59374887.59376463	3	30.02	gene32300	-41370	.	.	.
NC_035083.1.53792810.53792851	4	29.97	gene13093	0	Q14643.3	Inositol 1,4,5-trisphosphate receptor type 1	0
NC_035082.1.62414894.62414925	4	29.9	gene11216	6522	.	.	6.7
NC_035099.1.39259817.39259845	3	29.54	gene39827	-4854	Q3UHR0.2	BAH and coiled-coil domain-containing protein 1	1e-73
NC_035078.1.81223473.81223545	3	-29.43	gene3708	0	Q6DHB5.1	Lipoma HMGIC fusion partner-like 3 protein	1e-107
NC_035102.1.27026568.27026668	5	-29.35	gene43129	-79598	.	.	.
NC_035084.1.43844152.43844462	8	-29.34	gene14524	0	P27092.2	Inhibin beta A chain	1e-140
NC_035104.1.29775180.29775382	8	-29.18	gene45187	0	Q63788.1	Phosphatidylinositol 3-kinase regulatory subunit beta	0
NC_035087.1.14477880.14478933	4	29.17	gene19395	0	Q1XH10.1	SKI/DACH domain-containing protein 1	5e-67
NC_035086.1.54063589.54063601	3	29.12	gene18589	0	.	.	0.023
NC_035088.1.61476245.61476473	6	28.97	gene22119	0	A1L3I3.1	Protein FAM171A2	3e-164
NC_035094.1.872905.872915	3	28.79	gene32784	0	O14917.2	Protocadherin-17	0
NC_035098.1.14670454.14670513	3	28.28	gene38479	0	Q98875.1	Homeobox protein Dlx1a	2e-127
NC_035097.1.35978337.35978547	12	-28.21	gene37830	0	P70378.1	Fibroblast growth factor 11	3e-16
NC_035092.1.39087821.39087913	3	-27.86	gene29718	0	O19113.1	Connective tissue growth factor	1e-84
NC_035080.1.44590789.44590915	3	-27.62	gene6954	-99781	.	.	.
NC_035079.1.24777928.24777991	4	27.54	gene4775	0	Q3U1Y4.2	DENN domain-containing protein 4B	0
NC_035081.1.4517005.4517064	3	-27.18	gene7842	0	Q14094.1	Cyclin-I	2e-67
NC_035085.1.37404187.37405545	3	27.07	gene16566	0	P31696.3	Agrin	0
NC_035085.1.10874630.10874679	3	27.04	gene15993	-4161	Q2KIG8.1	Transmembrane 4 L6 family member 5	1e-37
NC_035086.1.29907431.29907695	3	26.61	gene17879	0	F1NY98.3	Down syndrome cell adhesion molecule homolog	0
NC_035094.1.53314851.53314890	4	-26.54	gene34314	0	O95388.1	WNT1-inducible-signaling pathway protein 1	4e-137
NC_035085.1.11707718.11708706	4	26.28	gene16007	0	Q80SU7.1	Interferon-induced very large GTPase 1	0
NC_035079.1.53822012.53822072	3	-26.13	gene5395	0	Q9BZ29.2	Dedicator of cytokinesis protein 9	0
NC_035079.1.25587416.25588012	3	26	gene4803	0	Q7ZUV1.1	Pleckstrin homology domain-containing family F member 2	1e-142
NC_035080.1.35426909.35426985	7	25.98	gene6787	-1194	P00949.2	Phosphoglucomutase-1	0
NC_035083.1.25539541.25539804	3	25.75	gene12514	14429	.	.	.
NC_035084.1.48269062.48269134	3	25.4	gene14666	0	A2PYH4.2	Probable ATP-dependent DNA helicase HFM1	0
NC_035084.1.67689138.67689185	4	-25.34	gene15098	0	Q9UNU6.2	7-alpha-hydroxycholest-4-en-3-one 12-alpha-hydroxylase	0
NC_035082.1.5228243.5228417	3	24.88	gene9936	0	Q5BIM2.1	Protein FAM214B	5e-12
NC_035088.1.23176498.23176645	3	24.84	gene21218	0	Q8MIK0.1	Androgen receptor	0
NC_035079.1.32322603.32323358	3	24.8	gene5030	-37014	.	.	.
NC_035087.1.50074314.50074369	4	24.4	gene20011	0	Q9Y618.2	Nuclear receptor corepressor 2	0
NC_035100.1.33022573.33022638	3	24.3	gene40736	-50301	.	.	.
NC_035101.1.58714577.58714648	3	24.22	gene42064	0	Q8CHG5.2	Apoptosis-resistant E3 ubiquitin protein ligase 1	0
NC_035093.1.23892005.23892096	6	-23.94	gene31495	0	Q90341.1	Transcriptional regulator Myc-1	2e-22
NC_035096.1.9236279.9238207	3	23.74	gene36159	284588	.	.	.
NC_035096.1.29966829.29967084	7	23.66	gene36612	0	P97503.2	Homeobox protein Nkx-3.2	2e-34
NC_035081.1.54367060.54367217	8	-23.51	gene8985	0	.	.	0.28
NC_035090.1.56008221.56008310	7	-23.49	gene26830	0	O95477.3	ATP-binding cassette sub-family A member 1	0
NC_035080.1.13604335.13606287	3	23.47	gene6376	-107099	.	.	.
NC_035085.1.54325436.54325462	3	23.37	gene16967	0	P98160.4	Basement membrane-specific heparan sulfate proteoglycan core protein	0
NC_035080.1.14662628.14662675	3	23.36	gene6403	0	Q98948.3	Single-stranded DNA-binding protein 3	3e-63
NC_035092.1.53033237.53033432	3	23.24	gene30153	0	Q06019.1	Lens fiber major intrinsic protein	6e-107
NC_035096.1.36282692.36283455	8	23.21	gene36746	0	Q6UFS5.1	Zinc finger protein 503	0
NC_035105.1.15746266.15746618	3	23.09	gene45849	-1604	Q90270.1	POU domain, class 5, transcription factor 1	2e-173
NC_035084.1.2410501.2410650	3	23.02	gene13725	0	Q14289.2	Protein-tyrosine kinase 2-beta	5e-168
NC_035098.1.10772322.10772406	3	22.96	gene38406	-609	Q07079.1	Insulin-like growth factor-binding protein 5	4e-89
NC_035079.1.35183614.35184521	3	22.86	gene5094	81890	.	.	.
NC_035094.1.17776405.17776699	3	22.74	gene33427	90882	.	.	.
NC_035100.1.11046325.11047733	4	22.7	gene40212	0	Q1LV19.1	A-kinase anchor protein SPHKAP	0
NC_035081.1.69172233.69172575	3	22.61	gene9382	0	Q6PFX6.1	Cadherin-24	0
NC_035088.1.50475426.50476414	3	22.55	gene21730	57097	.	.	.
NC_035091.1.18236313.18237090	3	22.52	gene27642	0	P36633.1	Amiloride-sensitive amine oxidase [copper-containing]	0
NC_035101.1.24679448.24679616	7	22.48	gene41432	0	A0JC51.1	Zinc finger protein ZIC 4	5e-109
NC_035098.1.38579917.38580423	3	22.42	gene38945	7411	Q9JJ74.1	Receptor activity-modifying protein 1	4e-45
NC_035096.1.4393044.4394837	3	22.41	gene36050	73644	.	.	.
NC_035091.1.16690638.16690715	4	22.4	gene27600	0	P34056.2	Transcription factor AP-2-alpha	0
NC_035095.1.26975084.26975156	4	-22.37	gene35177	126023	.	.	.
NC_035080.1.34420975.34421790	3	-22.36	gene6773	0	P14646.4	cAMP-specific 3',5'-cyclic phosphodiesterase 4B	1e-103
NC_035101.1.34137245.34137776	8	22.31	gene41663	0	Q9Y4G8.1	Rap guanine nucleotide exchange factor 2	0
NC_035099.1.13054848.13056293	3	22.2	gene39366	0	Q15937.2	Zinc finger protein 79	1e-99
NC_035095.1.9162457.9162556	3	22.15	gene34765	0	P50851.4	Lipopolysaccharide-responsive and beige-like anchor protein	0
NC_035092.1.51178655.51178875	4	22.13	gene30084	-2027	Q12891.4	Hyaluronidase-2	3e-41
NC_035083.1.61864730.61865090	3	21.86	gene13303	9549	P53348.2	Protein BTG1	2e-59
NC_035088.1.56013561.56013658	3	21.84	gene21835	0	Q6AX42.1	Seizure protein 6 homolog	0
NC_035100.1.15165730.15165918	7	21.76	gene40332	0	Q9H6U6.3	Breast carcinoma-amplified sequence 3	0
NC_035091.1.24182999.24183079	3	21.65	gene27759	36191	.	.	.
NC_035100.1.19170600.19172378	3	21.59	gene40455	0	Q9BY67.2	Cell adhesion molecule 1	4e-168
NC_035104.1.38640720.38642325	3	21.47	gene45479	6146	P35283.3	Ras-related protein Rab-12	8e-116
NC_035099.1.15988242.15988598	3	21.42	gene39408	9253	Q7LFX5.1	Carbohydrate sulfotransferase 15	0
NC_035094.1.38852607.38854065	3	21.41	gene33989	0	Q9Y5B0.3	RNA polymerase II subunit A C-terminal domain phosphatase	2e-170
NW_018560979.1.17007.17059	3	-21.36	gene50774	0	O42563.1	Cytochrome P450 3A27	1e-72
NC_035099.1.10976711.10976785	4	21.35	gene39347	0	P52849.1	Bifunctional heparan sulfate N-deacetylase/N-sulfotransferase 2	0
NC_035083.1.22662348.22662614	3	21.3	gene12464	0	Q5R5U3.1	Zinc finger protein 271	7e-179
NC_035096.1.15696502.15696513	3	-21.16	gene36318	-8452	Q9BG79.2	Sclerostin	2e-54
NC_035096.1.38306861.38307047	3	20.94	gene36775	-222206	.	.	.
NC_035104.1.23011337.23011547	3	20.94	gene45027	14802	.	.	.
NC_035083.1.13165440.13167114	3	20.77	gene12278	68182	.	.	.
NC_035100.1.6327616.6327868	3	20.73	gene40063	-14942	.	.	.
NC_035077.1.61633087.61633126	3	20.58	gene1192	47953	.	.	.
NC_035078.1.712683.712815	4	20.56	gene1712	0	Q5F3C8.1	Pleckstrin homology domain-containing family O member 1	2e-126
NC_035080.1.55355538.55357260	3	20.54	gene7126	-3925	Q98894.1	Cannabinoid receptor type 1A	0
NC_035079.1.26267223.26267495	3	20.52	gene4830	-32738	.	.	.
NC_035084.1.32024684.32024756	5	-20.44	gene14370	1772	P26990.3	ADP-ribosylation factor 6	1e-121
NC_035080.1.40352584.40352969	3	20.37	gene6861	0	P56856.1	Claudin-18	7e-79
NC_035103.1.7992051.7992372	3	20.37	gene43649	11524	.	.	.
NC_035088.1.47375291.47375372	4	-20.28	gene21687	0	Q8TF40.3	Folliculin-interacting protein 1	0
NC_035081.1.61051702.61052854	3	20.25	gene9184	-3169	P43444.1	Guanine nucleotide-binding protein subunit alpha-11	3e-112
NC_035085.1.29371107.29372783	3	20.25	gene16355	-4481	Q9Y3S1.4	Serine/threonine-protein kinase WNK2	0
NC_035086.1.52003048.52003232	3	20.24	gene18536	0	Q5R416.3	Catenin alpha-2	0
NC_035104.1.25792947.25794102	3	20.17	gene45059	0	F1QCC6.1	Glypican-1	7e-179
NC_035094.1.194965.195112	3	20.13	gene32735	0	Q9Z2J6.1	Prostaglandin D2 receptor 2	3e-15
NC_035098.1.40917996.40919289	3	20.13	gene38978	88263	.	.	.
NC_035077.1.32475364.32475587	3	19.94	gene704	-7712	D3ZGB1.1	Nuclear factor of activated T-cells 5	0
NC_035085.1.13543440.13545335	3	19.92	gene16086	-2861	Q924Z9.1	Netrin-1	1e-73
NC_035082.1.27670439.27670490	3	19.85	gene10488	0	Q8IVF4.4	Dynein heavy chain 10, axonemal	0
NC_035093.1.39789807.39790652	3	19.84	gene31825	0	Q96DM1.3	PiggyBac transposable element-derived protein 4	7e-24
NC_035088.1.31518114.31518564	3	19.76	gene21448	-33521	.	.	.
NC_035089.1.21766794.21766882	3	19.7	gene23977	0	Q7Z698.2	Sprouty-related, EVH1 domain-containing protein 2	0
NC_035093.1.62409674.62410288	4	19.66	gene32349	-3064	.	.	3e-09
NC_035084.1.75069949.75071610	3	19.64	gene15365	0	P0CW18.1	Serine protease 56	3e-25
NC_035102.1.8577378.8577567	3	19.62	gene42720	0	Q3B7T3.2	Protein BEAN1	1e-13
NC_035080.1.60217850.60218022	3	19.61	gene7232	0	Q8N8Z6.2	Discoidin, CUB and LCCL domain-containing protein 1	0
NC_035081.1.34395471.34397560	3	19.6	gene8551	-11775	.	.	.
NC_035092.1.25550276.25550432	3	19.55	gene29440	0	P97797.1	Tyrosine-protein phosphatase non-receptor type substrate 1	4e-11
NC_035077.1.64125535.64127144	3	19.5	gene1254	0	Q70EL1.4	Inactive ubiquitin carboxyl-terminal hydrolase 54	0
NC_035098.1.18911920.18913022	3	19.48	gene38570	0	Q764M5.1	Signal transducer and activator of transcription 1	0
NC_035088.1.14693697.14693938	3	19.42	gene21033	0	O95271.2	Tankyrase-1	0
NC_035095.1.9158482.9158847	3	19.41	gene34765	0	P50851.4	Lipopolysaccharide-responsive and beige-like anchor protein	0
NC_035093.1.24792378.24794109	5	19.28	gene31512	12186	.	.	.
NC_035085.1.26495448.26496458	3	19.23	gene16303	-4873	Q99MQ5.2	Collagen alpha-1(XXV) chain	3e-65
NC_035090.1.58851459.58852253	3	19.21	gene26883	-76544	.	.	.
NC_035090.1.27653818.27654175	3	19.17	gene26059	0	O43312.2	Metastasis suppressor protein 1	0
NC_035083.1.51207263.51207329	3	19.14	gene13037	0	Q5PU49.1	Protein kinase C delta type	0
NC_035096.1.15805362.15805831	3	19.13	gene36319	-41342	.	.	.
NC_035078.1.14604448.14604575	3	19.04	gene2268	0	Q4V8V2.1	Nucleoside diphosphate-linked moiety X motif 17	3e-146
NC_035100.1.8300891.8302659	3	19.01	gene40127	374596	.	.	.
NC_035099.1.25705652.25705801	3	19	gene39560	12125	.	.	.
NC_035090.1.65237757.65237970	3	18.99	gene26974	0	O93512.1	GDNF family receptor alpha-4	2e-163
NC_035086.1.61889651.61889829	3	18.97	gene18860	-5287	Q92080.1	Erythroblast NAD(P)(+)--arginine ADP-ribosyltransferase	2e-29
NC_035090.1.49586946.49587667	3	18.9	gene26590	-17586	.	.	.
NC_035104.1.13904039.13904410	3	18.85	gene44852	-4959	.	.	0.035
NC_035104.1.27825603.27826225	3	18.83	gene45128	9456	Q6NYG8.1	Dihydropyrimidine dehydrogenase [NADP(+)]	3e-49
NC_035082.1.52154349.52155801	3	18.8	gene10975	24996	.	.	.
NC_035092.1.22237792.22238203	3	18.74	gene29364	0	Q7Z3B3.2	KAT8 regulatory NSL complex subunit 1	0
NC_035078.1.18676978.18677158	3	18.63	gene2437	0	Q7SZI5.3	Raftlin	5e-98
NC_035077.1.78667394.78667540	3	18.61	gene1528	0	Q08460.2	Calcium-activated potassium channel subunit alpha-1	0
NC_035105.1.27603850.27604117	3	18.61	gene46094	0	P34903.1	Gamma-aminobutyric acid receptor subunit alpha-3	2e-24
NC_035084.1.15230678.15230859	3	18.57	gene13997	-50728	.	.	.
NC_035080.1.26495436.26497654	3	18.56	gene6674	-8843	Q6DGI0.1	Regulator of G-protein signaling 8	7e-91
NC_035091.1.42048576.42049218	3	18.45	gene28077	16301	.	.	.
NC_035097.1.23941455.23941679	3	18.44	gene37489	5071	Q9HBB8.3	Cadherin-related family member 5	5e-31
NC_035078.1.72400959.72401959	3	18.41	gene3499	-30480	.	.	.
NC_035082.1.41676751.41677633	3	18.38	gene10799	2551	A5WWA0.2	E3 ubiquitin-protein ligase znrf3	0
NC_035091.1.9320805.9321109	5	18.33	gene27405	-1382	O73590.2	Zinc finger homeobox protein 4	2e-153
NC_035087.1.17761620.17762555	3	18.2	gene19461	13369	.	.	.
NC_035086.1.59772338.59772534	3	18.18	gene18829	0	Q0VAW7.2	Zinc finger protein 112	2e-24
NC_035098.1.1704909.1706781	4	18.16	gene38273	1153	Q9UI36.3	Dachshund homolog 1	0
NC_035098.1.4768998.4771109	4	18.16	gene38297	-2966	P12111.5	Collagen alpha-3(VI) chain	0
NC_035100.1.8204067.8206188	3	18.16	gene40127	277772	.	.	.
NC_035081.1.52543370.52543431	4	18.11	gene8940	0	A2AWA9.1	Rab GTPase-activating protein 1	0
NC_035093.1.28284304.28285166	3	18.08	gene31557	0	P69069.2	Histone H2B_x0001_P69070.2 RecName: Full	1e-51
NC_035083.1.35376672.35376826	3	18.06	gene12694	0	O35912.2	Epithelial membrane protein 3	5e-38
NC_035079.1.49541946.49542580	3	17.97	gene5284	0	P11799.2	Myosin light chain kinase, smooth muscle	0
NC_035094.1.23129538.23129668	3	17.95	gene33515	-154689	.	.	.
NC_035088.1.86633256.86633426	3	17.92	gene23015	-21553	.	.	.
NC_035078.1.52369972.52370240	3	17.85	gene3079	0	P33150.1	Cadherin-13	0
NC_035099.1.23698914.23699107	3	17.85	gene39528	0	Q9D9B4.1	Leucine-rich melanocyte differentiation-associated protein	1e-70
NC_035095.1.14279230.14280111	3	17.82	gene34916	-1803	O08585.2	Clathrin light chain A	2e-107
NC_035081.1.44867409.44868336	3	17.8	gene8825	0	O15027.3	Protein transport protein Sec16A	0
NC_035092.1.12421745.12421760	3	-17.77	gene28980	0	P13674.2	Prolyl 4-hydroxylase subunit alpha-1	0
NC_035093.1.53043657.53043815	3	17.7	gene32182	350	.	.	7.8
NC_035077.1.24705850.24706002	3	17.68	gene566	0	Q3V3V9.2	Capping protein, Arp2/3 and myosin-I linker protein 2	2e-44
NC_035105.1.26243451.26243741	3	17.67	gene46058	0	Q9QXT8.2	Calsenilin	1e-132
NW_018619791.1.6041.8533	3	17.61	.	-1	.	.	.
NC_035094.1.20273709.20274185	3	17.58	gene33475	0	O00512.4	B-cell CLL/lymphoma 9 protein	1e-117
NC_035098.1.21038314.21038503	3	17.57	gene38613	0	Q8N608.2	Inactive dipeptidyl peptidase 10	0
NC_035089.1.46643095.46644535	3	17.56	gene24840	0	Q708S5.1	Acid-sensing ion channel 2	0
NC_035091.1.45916950.45917615	3	17.54	gene28164	0	Q68FL4.1	Putative adenosylhomocysteinase 3	6e-18
NC_035103.1.5237928.5239669	4	17.54	gene43580	0	P22682.3	E3 ubiquitin-protein ligase CBL	0
NC_035086.1.30271835.30273353	3	17.51	gene17890	0	O76099.1	Olfactory receptor 7C1	2e-44
NC_035082.1.31574160.31574259	3	17.48	gene10600	0	Q8WXX7.1	Autism susceptibility gene 2 protein	1e-26
NC_035088.1.17185428.17186919	3	17.47	gene21084	0	Q6PGH4.1	Protein FAM222A	4e-69
NC_035101.1.40952395.40952884	3	17.46	gene41747	0	Q14112.3	Nidogen-2	0
NC_035102.1.2078076.2078488	3	17.45	gene42629	144954	.	.	.
NC_035091.1.39573312.39573500	3	17.4	gene28032	-2238	Q99719.1	Septin-5	5e-136
NC_035096.1.14363314.14364093	3	17.35	gene36281	0	Q8BWY7.1	Zinc transporter ZIP11	5e-92
NW_018554789.1.23.169	3	17.31	.	-1	.	.	.
NC_035085.1.57330546.57331428	3	17.3	gene17058	-29259	.	.	.
NC_035079.1.5989483.5991174	4	17.29	gene4048	-53126	.	.	.
NC_035086.1.49901836.49902324	3	17.28	gene18501	0	Q70EK8.2	Inactive ubiquitin carboxyl-terminal hydrolase 53	0
NC_035098.1.45019024.45020127	3	17.28	gene39059	-2822	Q923Y1.1	Trace amine-associated receptor 7g	4e-18
NC_035090.1.66665461.66666649	4	17.22	gene27010	-8770	A5HAK0.2	Ribonuclease-like 3	8e-30
NC_035081.1.40016749.40016816	3	17.21	gene8725	0	P25054.2	Adenomatous polyposis coli protein	0
NC_035093.1.38610990.38611261	4	17.21	gene31786	0	Q8BGN8.1	Synaptoporin	6e-97
NC_035088.1.74027502.74028513	4	17.16	gene22554	-3480	P83613.1	Hemoglobin subunit alpha-2	3e-78
NC_035081.1.60837414.60837674	4	17.15	gene9181	0	Q04724.2	Transducin-like enhancer protein 1	0
NC_035080.1.36900596.36901903	3	17.13	gene6810	0	Q5R685.1	Phosphatidylinositol 3-kinase regulatory subunit alpha	0
NC_035084.1.43568614.43570085	3	17.13	gene14523	-85659	.	.	.
NC_035091.1.31580974.31583221	5	17.09	gene27864	0	Q13634.1	Cadherin-18	0
NW_018548404.1.31754.33088	3	17.01	.	-1	.	.	.
NC_035083.1.53464659.53464842	3	17	gene13088	-5655	Q9H8H3.1	Methyltransferase-like protein 7A	3e-28
NC_035092.1.50675993.50676184	3	17	gene30075	22023	.	.	.
NW_018533315.1.55478.55737	3	16.97	gene47714	0	Q08DG8.1	Zinc finger protein 135	3e-92
NW_018567739.1.4352.4534	3	16.96	gene51406	0	Q9UJU3.2	Zinc finger protein 112	2e-65
NC_035101.1.45139165.45141916	6	16.92	gene41791	-30980	.	.	.
NC_035092.1.22271926.22272777	3	16.9	gene29365	0	A1L3I3.1	Protein FAM171A2	4e-172
NC_035086.1.49336125.49336309	3	16.85	gene18483	3523	O35286.2	Pre-mRNA-splicing factor ATP-dependent RNA helicase DHX15	0
NC_035087.1.67153244.67154665	3	16.78	gene20498	94944	.	.	.
NC_035082.1.48506003.48506190	3	16.76	gene10934	-13129	.	.	.
NC_035102.1.11864553.11865473	4	16.75	gene42752	-7883	O15943.2	Neural-cadherin	0
NC_035095.1.29089183.29089309	3	16.74	gene35206	0	Q8TD10.1	Mirror-image polydactyly gene 1 protein	4e-98
NC_035087.1.38105795.38107254	3	16.67	gene19734	0	Q6JAN0.1	G-protein coupled receptor 98	0
NC_035090.1.62961752.62961897	3	16.64	gene26953	33748	.	.	.
NC_035080.1.56662680.56663270	3	16.62	gene7146	0	Q5TFE4.1	5'-nucleotidase domain-containing protein 1	0
NC_035088.1.43427432.43427642	3	16.6	gene21651	0	L7VG99.1	Transmembrane protein 132E	0
NC_035079.1.77418339.77420452	3	16.59	gene5888	-16324	.	.	.
NC_035080.1.36942454.36943360	3	16.55	gene6810	0	Q5R685.1	Phosphatidylinositol 3-kinase regulatory subunit alpha	0
NC_035089.1.5548307.5548561	4	16.55	gene23416	-2598	P31580.1	High choriolytic enzyme 1	7e-55
NC_035099.1.28449122.28451820	4	16.51	gene39609	-33625	.	.	.
NC_035093.1.25364996.25365177	3	16.49	gene31520	0	Q9H2X9.3	Solute carrier family 12 member 5	0
NC_035092.1.15582415.15582569	3	16.48	gene29058	0	Q8BXR9.1	Oxysterol-binding protein-related protein 6	0
NC_035085.1.4739590.4740996	3	16.47	gene15749	0	Q5HYW2.1	NHS-like protein 2	1e-27
NC_035087.1.29155140.29155501	3	16.47	gene19577	57578	.	.	.
NC_035098.1.20360433.20361833	7	16.45	gene38609	0	.	.	1.7
NC_035100.1.7391411.7392251	3	16.43	gene40109	0	Q7RTR2.2	NLR family CARD domain-containing protein 3	1e-58
NC_035098.1.23996270.23997770	3	16.42	gene38667	0	P81122.2	Insulin receptor substrate 2	0
NC_035093.1.9393723.9394597	3	16.38	gene31090	0	P59046.2	NACHT, LRR and PYD domains-containing protein 12	2e-55
NC_035097.1.9797595.9798640	3	16.37	gene37080	236230	.	.	.
NC_035100.1.17826228.17826700	3	16.36	gene40428	0	Q9BZ71.2	Membrane-associated phosphatidylinositol transfer protein 3	0
NC_035079.1.40927650.40927821	3	16.35	gene5181	6526	Q9UI36.3	Dachshund homolog 1	3e-111
NC_035082.1.8772142.8772248	3	16.35	gene10000	6619	O35464.2	Semaphorin-6A	0
NC_035092.1.59954636.59954907	3	16.34	gene30312	11007	.	.	.
NC_035077.1.6787110.6788382	3	16.32	gene145	0	F1NWE3.3	Receptor-type tyrosine-protein phosphatase S	0
NC_035103.1.14292118.14292257	3	16.31	gene43837	0	Q03112.2	MDS1 and EVI1 complex locus protein EVI1	0
NC_035103.1.5983597.5983774	3	16.29	gene43605	0	G3X9J0.1	Signal-induced proliferation-associated 1-like protein 3	0
NC_035088.1.37060916.37061189	3	16.22	gene21559	-206688	.	.	.
NC_035089.1.23226491.23226535	3	16.22	gene24022	0	Q90Y54.1	Protein jagged-1b	0
NC_035100.1.12171877.12174130	4	16.21	gene40242	15875	.	.	.
NC_035080.1.26854468.26855268	3	16.18	gene6675	-111588	.	.	.
NC_035086.1.61781552.61781575	3	16.18	gene18859	-2518	Q49A17.2	Polypeptide N-acetylgalactosaminyltransferase-like 6	0
NC_035081.1.53688069.53688987	3	16.14	gene8972	40014	.	.	.
NC_035096.1.2635716.2635895	3	16.11	gene36011	-8098	Q5R9B3.2	Coiled-coil domain-containing protein 186	0
NC_035095.1.26938376.26941156	5	16.1	gene35177	89315	.	.	.
NC_035090.1.44943268.44944475	3	16.08	gene26475	0	Q7YQM2.1	AF4/FMR2 family member 2	3e-106
NC_035078.1.21213011.21213177	3	16.06	gene2535	0	Q9NR34.1	Mannosyl-oligosaccharide 1,2-alpha-mannosidase IC	2e-131
NC_035082.1.37727525.37728000	5	16.03	gene10734	3293	.	.	0.0001
NC_035093.1.31013315.31014137	3	16.03	gene31606	731	Q5E9E2.3	Myosin regulatory light polypeptide 9	3e-104
NC_035083.1.41893341.41893863	5	15.98	gene12840	-358	P98093.1	Complement C3	0
NC_035087.1.15242824.15242989	3	15.96	gene19407	-18164	.	.	.
NC_035091.1.16833272.16833558	3	15.96	gene27601	-6488	B0BK70.1	Orofacial cleft 1 candidate gene 1 protein homolog	2e-27
NC_035080.1.58889949.58891754	3	15.95	gene7205	0	Q5VXU1.1	Sodium/potassium-transporting ATPase subunit beta-1-interacting protein 2	1e-125
NC_035083.1.39648965.39649137	3	15.93	gene12794	-13506	.	.	.
NC_035077.1.64491603.64492239	4	15.92	gene1266	0	Q9NX94.2	WW domain binding protein 1-like	6e-46
NC_035090.1.409250.409515	4	15.85	gene25477	0	Q9EQZ7.1	Regulating synaptic membrane exocytosis protein 2	3e-109
NC_035082.1.20268161.20268333	3	15.77	gene10296	2119	.	.	8
NC_035084.1.43203426.43205134	5	15.76	gene14522	20261	.	.	.
NC_035080.1.52806411.52806719	3	15.72	gene7067	-12185	.	.	.
NC_035078.1.39508246.39509199	3	15.71	gene2814	-21912	.	.	.
NC_035104.1.33764606.33764660	4	15.62	gene45351	8312	Q0VFL7.1	RNA-binding Raly-like protein	3e-66
NC_035080.1.49647917.49648049	3	15.6	gene7009	-1429	Q60636.1	PR domain zinc finger protein 1	3e-84
NC_035101.1.47158254.47159906	3	15.6	gene41825	-4581	A0JNJ1.1	SH3 and cysteine-rich domain-containing protein	2e-151
NC_035082.1.64153740.64154184	3	15.58	gene11277	-7717	Q8VIM6.2	Stereocilin	2e-179
NC_035093.1.57809964.57810122	3	15.57	gene32255	-5864	P24503.1	Cadherin-4	0
NC_035092.1.33630332.33631351	6	15.53	gene29544	20226	.	.	.
NC_035078.1.77878256.77878442	3	15.52	gene3626	-36938	.	.	.
NC_035099.1.10522966.10523132	3	15.51	gene39335	0	Q00918.1	Latent-transforming growth factor beta-binding protein 1	0
NC_035103.1.34139011.34139201	3	15.5	gene44289	0	Q8QZZ8.1	Ras-related protein Rab-38	6e-121
NC_035078.1.29795458.29796272	3	15.48	gene2709	0	Q9WVQ1.2	Membrane-associated guanylate kinase, WW and PDZ domain-containing protein 2	0
NC_035092.1.38968722.38969485	3	15.45	gene29713	-4457	A2A5I3.1	Peptidase inhibitor R3HDML	7e-85
NC_035084.1.10296896.10297681	4	15.42	gene13895	0	P0CT42.1	Transposon Tf2-7 polyprotein	8e-15
NC_035084.1.53204597.53205652	3	15.41	gene14813	0	Q4KME6.2	GRB10-interacting GYF protein 2	2e-137
NC_035081.1.21760909.21762967	3	15.4	gene8253	0	Q6UXZ4.1	Netrin receptor UNC5D	4e-147
NC_035077.1.28544455.28545150	3	15.39	gene625	0	Q9I920.1	Bloom syndrome protein homolog	1e-88
NC_035091.1.39307352.39308405	3	15.39	gene28026	0	Q6DFT4.1	Tumor suppressor candidate 5 homolog	9e-23
NC_035102.1.9782208.9784736	3	15.39	gene42725	0	Q8TE60.3	A disintegrin and metalloproteinase with thrombospondin motifs 18	0
NC_035085.1.39901756.39903211	3	15.36	gene16619	0	Q96NU1.3	Sterile alpha motif domain-containing protein 11	5e-41
NC_035090.1.15983608.15984592	3	15.34	gene25790	0	Q80T79.3	CUB and sushi domain-containing protein 3	0
NC_035099.1.33704228.33705059	3	15.34	gene39700	6480	P82013.1	Voltage-dependent anion-selective channel protein 2	3e-168
NC_035079.1.47233840.47234048	3	15.32	gene5239	0	P83038.1	Histone deacetylase 4	0
NC_035087.1.49200225.49200533	3	15.28	gene19977	0	Q8BRV5.1	Uncharacterized protein KIAA1671	5e-29
NC_035083.1.43170929.43171350	3	15.26	gene12852	-103445	.	.	.
NC_035078.1.51809811.51809918	3	15.25	gene3072	0	.	.	2.3
NC_035092.1.23347887.23348487	3	15.25	gene29386	0	P98158.1	Low-density lipoprotein receptor-related protein 2	0
NC_035096.1.15145508.15146401	3	15.24	gene36300	-23153	.	.	.
NC_035080.1.17105215.17105404	3	15.16	gene6473	0	Q9HBH9.3	MAP kinase-interacting serine/threonine-protein kinase 2	0
NC_035099.1.39825724.39826292	3	15.16	gene39848	0	P57788.1	Monocarboxylate transporter 4	2e-160
NC_035080.1.33510234.33510282	4	-15.15	gene6763	18349	.	.	.
NC_035101.1.19967352.19967809	3	15.13	gene41267	0	.	.	1e-05
NC_035083.1.31687874.31688791	3	15.03	gene12604	0	Q8NEY1.2	Neuron navigator 1	0
NC_035088.1.50030043.50031139	4	15	gene21721	29794	.	.	.
NC_035103.1.8290189.8290689	3	14.99	gene43655	-123194	.	.	.
NC_035082.1.12451405.12451575	3	14.94	gene10054	-200410	.	.	.
NC_035097.1.27659612.27660245	3	14.9	gene37555	0	Q16760.4	Diacylglycerol kinase delta	0
NC_035101.1.69294179.69294593	3	14.9	gene42312	0	Q9QZQ0.1	Neuronal PAS domain-containing protein 3	0
NC_035093.1.45594254.45594713	4	14.87	gene31984	0	Q99624.1	Sodium-coupled neutral amino acid transporter 3	0
NC_035082.1.61061769.61063937	4	14.84	gene11185	-13871	.	.	.
NC_035081.1.58913964.58915289	3	14.76	gene9126	0	Q9UL51.3	Potassium/sodium hyperpolarization-activated cyclic nucleotide-gated channel 2	0
NC_035092.1.33684462.33684718	3	14.76	gene29545	-70211	.	.	.
NC_035078.1.57770484.57771721	3	14.7	gene3179	1426	Q1LX59.1	Cholesterol 25-hydroxylase-like protein 1, member 2	1e-99
NC_035078.1.67495574.67497323	6	14.65	gene3392	-5663	Q6ZZY0.1	Cryptochrome-1	2e-115
NC_035092.1.28096420.28096580	3	14.62	gene29465	0	Q8JG38.1	Fibroblast growth factor receptor 2	0
NC_035079.1.48440309.48442266	5	14.6	gene5263	-3235	Q9I9R3.2	Solute carrier family 40 member 1	0
NC_035100.1.9973394.9973559	3	14.57	gene40176	5283	O43707.2	Alpha-actinin-4	0
NC_035094.1.21174167.21174233	3	14.55	gene33498	1316	O35276.1	Neuropilin-2	9e-131
NC_035105.1.2946027.2946205	3	14.55	gene45617	-6663	Q5FVB2.1	LIM domain transcription factor LMO4.1	2e-75
NC_035085.1.24506776.24507217	3	14.54	gene16283	126765	.	.	.
NC_035082.1.23171995.23173057	3	14.49	gene10369	0	Q05BQ1.2	Protein turtle homolog A	0
NC_035099.1.1715528.1715708	3	14.49	gene39160	0	Q8WN03.1	Kv channel-interacting protein 2	2e-137
NC_035090.1.51509032.51509389	3	14.45	gene26690	0	Q13474.2	Dystrophin-related protein 2	0
NC_035093.1.31139172.31139729	4	14.45	gene31611	0	Q6AX41.2	MICOS complex subunit mic25-a	5e-61
NC_035088.1.59551285.59551312	3	14.44	gene21928	0	Q9Y5Z4.1	Heme-binding protein 2	2e-31
NC_035100.1.13813401.13814055	3	14.43	gene40296	0	Q923Q2.5	StAR-related lipid transfer protein 13	0
NC_035080.1.74804514.74807053	4	14.42	gene7560	-5282	Q01538.2	Myelin transcription factor 1	0
NC_035088.1.30129118.30129368	3	14.4	gene21425	0	A9UL59.1	Transmembrane protein 211	1e-27
NC_035090.1.3848225.3850533	5	14.39	gene25529	-17951	.	.	.
NC_035101.1.44644302.44646903	5	14.36	gene41780	0	O88819.1	Alpha-(1,3)-fucosyltransferase 9	2e-164
NC_035101.1.20978337.20978578	3	14.33	gene41282	5019	.	.	0.005
NC_035083.1.19989976.19990703	3	14.31	gene12435	-97726	.	.	.
NC_035082.1.24671598.24671764	3	14.28	gene10413	-43241	.	.	.
NC_035084.1.47165711.47166508	3	14.28	gene14591	-9451	Q9HCM9.2	E3 ubiquitin-protein ligase TRIM39	1e-32
NC_035079.1.3564237.3564437	4	14.27	gene3978	0	O57427.2	Hyaluronan synthase 2	4e-103
NC_035101.1.27871334.27873287	3	14.22	gene41511	0	P19370.1	Neuronal acetylcholine receptor subunit beta-2	0
NC_035101.1.36321961.36322498	3	14.21	gene41704	5628	Q5SZT7.1	NKAP-like protein	3e-69
NC_035084.1.59169413.59170142	4	14.15	gene14918	0	O60909.1	Beta-1,4-galactosyltransferase 2	2e-158
NC_035105.1.9672213.9673526	4	14.11	gene45719	-7722	Q9QUH6.2	Ras/Rap GTPase-activating protein SynGAP	1e-18
NC_035084.1.48732839.48733762	3	14.1	gene14683	-14914	.	.	.
NC_035078.1.69153242.69154125	3	14.04	gene3417	-4462	Q6GMK6.1	Tetraspanin-9	3e-130
NC_035081.1.11434604.11435374	3	13.95	gene7989	-7585	Q99571.2	P2X purinoceptor 4	2e-149
NC_035085.1.58538135.58538392	3	13.91	gene17089	8334	P24257.1	Protein Wnt-1	1e-172
NC_035093.1.18786153.18786883	3	13.86	gene31383	49615	.	.	.
NC_035091.1.37028508.37028699	3	13.84	gene27921	8650	O60344.4	Endothelin-converting enzyme 2	0
NC_035077.1.66639895.66641882	3	13.81	gene1315	-4904	Q9NR82.3	Potassium voltage-gated channel subfamily KQT member 5	0
NC_035101.1.74626412.74626766	3	13.73	gene42398	-5234	Q9JIL5.1	Tubby-related protein 4	0
NC_035087.1.665642.665884	4	13.72	gene19106	-3685	P46976.4	Glycogenin-1	2e-155
NC_035092.1.16482999.16483193	4	13.72	gene29108	9241	Q5PQS0.1	Pleckstrin homology domain-containing family M member 1	0
NC_035103.1.35769082.35769302	3	13.67	gene44320	0	Q7RTR2.2	NLR family CARD domain-containing protein 3	8e-41
NC_035092.1.37668040.37669161	3	13.66	gene29654	0	P61206.2	ADP-ribosylation factor 3	6e-128
NC_035096.1.26398938.26400668	3	13.61	gene36574	40538	.	.	.
NC_035081.1.63929734.63929964	3	13.49	gene9271	-49039	.	.	.
NC_035090.1.27206111.27207995	4	13.45	gene26050	0	.	.	5e-08
NC_035078.1.10689889.10689985	3	13.27	gene2171	-34472	.	.	.
NC_035100.1.11487902.11488090	3	13.26	gene40223	-4793	P53500.1	Actin	7e-88
NC_035104.1.28669445.28669801	3	13.25	gene45150	0	Q9NPB9.1	Atypical chemokine receptor 4	4e-80
NC_035103.1.30457375.30457562	3	13.23	gene44227	0	Q8R508.1	Protocadherin Fat 3	0
NC_035082.1.57146209.57147012	3	13.16	gene11066	-72252	.	.	.
NC_035087.1.48741007.48741401	3	13.14	gene19959	0	O46674.1	Sarcoplasmic/endoplasmic reticulum calcium ATPase 2	0
NC_035085.1.12791460.12793193	3	13.08	gene16050	0	.	.	1e-07
NC_035093.1.21590281.21590391	3	13.08	gene31460	1923	Q6WG18.2	Sulfotransferase 6B1	1e-87
NC_035098.1.19321858.19322531	4	13.06	gene38589	0	O60318.2	Germinal-center associated nuclear protein	0
NC_035090.1.71049533.71049793	4	13.01	gene27105	-23729	.	.	.
NC_035095.1.33071759.33072332	3	12.9	gene35280	0	.	.	3e-10
NC_035082.1.56931163.56931524	3	12.8	gene11066	72147	.	.	.
NC_035078.1.29168649.29171370	3	12.79	gene2692	-4938	B3DK56.1	Receptor-type tyrosine-protein phosphatase U	0
NC_035095.1.40371271.40371429	3	12.77	gene35494	-2132	O43166.4	Signal-induced proliferation-associated 1-like protein 1	0
NC_035081.1.17314063.17314766	3	12.72	gene8134	0	Q8N539.2	Fibrinogen C domain-containing protein 1	0
NW_018534351.1.151318.152112	3	12.71	gene47869	14168	.	.	.
NW_018578700.1.23465.23589	3	12.69	.	-1	.	.	.
NC_035083.1.21676027.21677100	3	12.64	gene12451	0	Q8BXJ8.1	Zinc finger protein 385B	3e-161
NC_035084.1.8712451.8712542	3	12.63	gene13841	-46223	.	.	.
NC_035093.1.54402095.54403682	3	12.63	gene32197	0	P23470.4	Receptor-type tyrosine-protein phosphatase gamma	0
NW_018580030.1.47692.47705	3	-12.48	gene52393	-7235	.	.	3e-05
NC_035077.1.33515415.33515668	3	12.35	gene733	0	A2AR95.1	Low-density lipoprotein receptor class A domain-containing protein 3	7e-95
NC_035082.1.65891044.65891061	3	12.03	gene11320	134953	.	.	.
NC_035085.1.30897895.30898511	3	11.88	gene16392	19191	.	.	.
NC_035102.1.5150159.5150481	3	11.68	gene42648	0	Q8IWQ3.3	Serine/threonine-protein kinase BRSK2	0
NC_035096.1.8549677.8549865	3	11.6	gene36158	36672	.	.	.
NC_035092.1.33625181.33627953	8	11.58	gene29544	15075	.	.	.
NC_035098.1.44726678.44727053	4	11.25	gene39052	3564	Q96RI8.1	Trace amine-associated receptor 6	3e-38
NC_035080.1.59973465.59973589	3	11.01	gene7226	0	Q5SZL2.1	Centrosomal protein of 85 kDa-like	2e-60
NC_035090.1.45875762.45877380	3	9.8	gene26492	0	Q7T2H2.1	Fibroblast growth factor receptor-like 1	3e-162
NW_018526801.1.22752.22858	3	8	gene47020	-16450	.	.	.

## Sheet: IntergenerationalDMR
DMR_ID	numCG	percent.diff	Gene	dist.to.gene.bp	UniprotID	Uniprot.Desc	E.Value
NC_035102.1.7822262.7822302	6	38.24	gene42688	8174	Q96BA8.1	Cyclic AMP-responsive element-binding protein 3-like protein 1	3e-125
NC_035090.1.5439747.5439816	5	-32.45	gene25562	8841	Q86Y82.1	Syntaxin-12	8e-89
NW_018545088.1.78945.79024	6	28.99	gene49205	2660	Q9XSR1.1	Zinc finger protein 252	1e-132
NC_035086.1.44177543.44177756	3	26.75	gene18356	0	O55012.1	Phosphatidylinositol-binding clathrin assembly protein	0
NC_035083.1.40921328.40921551	4	-26.45	gene12832	0	P82094.2	TATA element modulatory factor	1e-120
NC_035099.1.15275152.15275459	5	-18.57	gene39395	-47515	.	.	.
NC_035100.1.19734361.19734492	3	-18.57	gene40466	-2735	P08108.2	Heat shock cognate 70 kDa protein	0
NC_035101.1.60764493.60764559	3	-14.9	gene42134	9751	Q9P203.3	BTB/POZ domain-containing protein 7	0
